# Supplementary material for: Planthopper bugs use a fast, cyclic elastic recoil mechanism for effective vibrational communication at small body size
Source: PLoS Biol. 2019 Mar 12;17(3):e3000155. doi: 10.1371/journal.pbio.3000155 (PMC6413918; doi:10.1371/journal.pbio.3000155)
Supplement: S1 Data — Three tabs show (i) vibrometry data from the midabdomen during loading and unloading (three measurements from individual 1), along with calculations of peak coordinates, time since x-axis crossing, and attenuation of peak motions from midabdomen to plant substrate and prothorax to plant substrate; (ii) vibrometry data from the laser focussed on plant substrate (individual 1), prothorax (individual 1), and bug genitalia (individual 2) during loading and unloading; and (iii) power calculations. (XLSX) [file pbio.3000155.s010.xlsx]

## Sheet: mid-abdomen velocity outputs
Loading						Unloading						Unloading
measurement 1		measurement 2		measurement 3		measurement 1		measurement 2		measurement 3		Model			Stage	Data	Min peak (m/s)	Max peak (m/s)	Time absolute max peak (s)	Time previous near 0 (s)	time to peak (s)
Time (s)	velocity (m/s)	Time (s)	velocity (m/s)	Time (s)	velocity (m/s)	Time (s)	velocity (m/s)	Time (s)	velocity (m/s)	Time (s)	velocity (m/s)	Time (s)	velocity (m/s)		Loading	mid-abdomen 1	-0.0887	0.0326	0.00167	0.00136	0.00031
0.00011	0.000372	3e-05	7.1e-06	6e-05	0.000549	8e-05	0.00018928	5e-05	-5.69e-05	9e-05	0.0006058	0	0		Loading	mid-abdomen 2	-0.087	0.0289	0.0017	0.00139	0.00031
0.00021	0.000119	0.00014	-9.96e-05	0.00016	0.00023	0.00018	6.058e-05	0.00015	-7.2e-05	0.00019	0.0003926	5.67571e-14	5.21347e-12		Loading	mid-abdomen 3	-0.0882	0.0297	0.00173	0.00131	0.00042
0.00031	-0.000325	0.00024	-5.54e-05	0.00027	-0.000165	0.00028	6.916e-05	0.00026	-6.76e-05	0.00029	0.00021372	1.13514e-13	1.04269e-11		Unloading	mid-abdomen 1	-0.01893	0.03939	0.00185	0.00143	0.00042
0.00042	-0.000439	0.00034	0.000122	0.00037	-5.38e-05	0.00039	-5.434e-05	0.00036	-1.43e-05	0.0004	0.0004862	1.70271e-13	1.56404e-11		Unloading	mid-abdomen 2	-0.0218	0.0265	0.00182	0.00098	0.00084
0.00052	-0.000445	0.00045	0.000177	0.00048	-0.000127	0.00049	0.00018746	0.00046	-8.06e-05	0.0005	0.0003588	2.27028e-13	2.08539e-11		Unloading	mid-abdomen 3	-0.01958	0.03407	0.00186	0.00123	0.00063
0.00063	-0.000515	0.00055	7.72e-05	0.00058	-0.000193	0.0006	0.0002678	0.00057	-8.06e-05	0.00061	0.0003302	5.10814e-13	4.69212e-11		Unloading	Model	-0.0223736	0.0327175	0.000614812	0	0.000614812
0.00073	-0.00128	0.00066	-0.000101	0.00068	-0.000181	0.0007	2.756e-05	0.00067	0.000663	0.00071	0.0004862	7.94599e-13	7.29886e-11		Loading	plant 1	-0.0051405	0.00680193
0.00084	-0.00105	0.00076	-0.000946	0.00079	-0.000536	0.0008	-6.5e-06	0.00078	0.000136	0.00081	0.0005512	1.07838e-12	9.90559e-11		Loading	plant 2	-0.00516875	0.00684409
0.00094	-0.00249	0.00087	-0.000627	0.00089	-0.00124	0.00091	2.782e-05	0.00088	-0.000322	0.00092	0.0006396	1.36217e-12	1.25123e-10		Loading	plant 3	-0.00570876	0.00749685
0.00104	0.00341	0.00097	-0.00115	0.001	0.00121	0.00101	-0.00017524	0.00098	-0.000208	0.00102	0.0003068	2.7811e-12	2.5546e-10		Unloading	plant 1	-0.00640253	0.00621627
0.00115	0.0147	0.00107	0.00916	0.0011	0.0163	0.00112	-0.0002431	0.00109	2.26e-05	0.00113	-0.00018148	4.20003e-12	3.85797e-10		Unloading	plant 2	-0.00505009	0.00520177
0.00125	0.0165	0.00118	0.0188	0.00121	0.0199	0.00122	-0.0009178	0.00119	0.000123	0.00123	-0.0005512	5.61895e-12	5.16134e-10		Unloading	plant 3	-0.00712125	0.00679358
0.00136	0.00917	0.00128	0.0148	0.00131	0.0153	0.00133	-0.000702	0.0013	0.00102	0.00134	0.0005018	7.03788e-12	6.4647e-10		Loading	Prothorax 1	-0.04394	0.0249
0.00146	-0.0114	0.00139	0.00594	0.00141	-0.000442	0.00143	-0.0001027	0.0014	0.00242	0.00144	0.00228	1.41325e-11	1.29815e-09		Loading	Prothorax 2	-0.04186	0.02451
0.00156	-0.053	0.00149	-0.0209	0.00152	-0.0331	0.00153	0.00419	0.00151	0.00666	0.00154	0.00476	2.12272e-11	1.94984e-09		Loading	Prothorax 3	-0.04243	0.02568
0.00167	-0.0887	0.00159	-0.0646	0.00162	-0.0752	0.00164	0.00275	0.00161	0.00445	0.00165	0.00658	2.83218e-11	2.60152e-09		Unloading	Prothorax 1	-0.01545	0.01594
0.00177	-0.0822	0.0017	-0.087	0.00173	-0.0882	0.00174	0.0225	0.00171	0.0184	0.00175	0.02989	3.54164e-11	3.25321e-09		Unloading	Prothorax 2	-0.00929	0.01129
0.00188	-0.0304	0.0018	-0.0633	0.00183	-0.0505	0.00185	0.03939	0.00182	0.0265	0.00186	0.03407	7.08896e-11	6.51162e-09		Unloading	Prothorax 3	-0.01284	0.01333
0.00198	0.0164	0.00191	-0.0166	0.00194	-0.00242	0.00195	0.02104	0.00192	0.0142	0.00196	0.01452	1.06363e-10	9.77004e-09
0.00209	0.0325	0.00201	0.0181	0.00204	0.024	0.00205	0.00789	0.00203	0.00938	0.00206	0.00473	1.41836e-10	1.30285e-08		Stage	Data	Mean min peak (m/s)	std	Mean max peak (m/s)	std	time to peak (s)	std
0.00219	0.0326	0.00212	0.0272	0.00214	0.0293	0.00216	-0.00667	0.00213	0.00505	0.00217	0.0081	1.77309e-10	1.62869e-08		Loading	mid-abdomen	-0.0879667	0.000873689	0.0304	0.00194679	0.000346667	6.35085e-05
0.00229	0.029	0.00222	0.0289	0.00225	0.0297	0.00226	0.0055	0.00223	0.00578	0.00227	0.01279	3.54675e-10	3.2579e-08		Unloading	mid-abdomen	-0.0201033	0.00150487	0.03332	0.00647765	0.00063	0.00021
0.0024	0.0273	0.00232	0.0274	0.00235	0.029	0.00237	0.01662	0.00234	-0.00594	0.00238	0.00565	5.32041e-10	4.88711e-08		Unloading	Model	-0.0223736		0.0327175		0.000614812
0.0025	0.0226	0.00243	0.0268	0.00246	0.0272	0.00247	0.00875	0.00244	-0.00958	0.00248	-0.01083	7.09407e-10	6.51632e-08		Loading	plant	-0.00533934	0.000320237	0.00704763	0.000389614
0.00261	0.017	0.00253	0.0212	0.00256	0.0198	0.00258	0.00329	0.00255	-0.00586	0.00259	-0.0158	8.86773e-10	8.14552e-08		Unloading	plant	-0.00619129	0.00105161	0.00607054	0.000805848
0.00271	0.0141	0.00264	0.016	0.00266	0.0155	0.00268	-0.00152	0.00265	-0.00726	0.00269	-0.01958	1.7736e-09	1.62916e-07		Loading	Prothorax	-0.0427433	0.00107482	0.02503	0.000595735
0.00281	0.016	0.00274	0.0133	0.00277	0.0132	0.00278	-0.00253	0.00276	-0.00735	0.00279	-0.00797	2.66043e-09	2.44376e-07		Unloading	Prothorax	-0.0125267	0.00309193	0.01352	0.00233082
0.00292	0.0167	0.00284	0.014	0.00287	0.0145	0.00289	-0.00649	0.00286	-0.00483	0.0029	-0.00629	3.54726e-09	3.25836e-07
0.00302	0.0146	0.00295	0.0137	0.00298	0.0137	0.00299	-0.01111	0.00296	-0.0156	0.003	-0.0114	4.43409e-09	4.07297e-07		Mid-abdomen versus plant
0.00313	0.0132	0.00305	0.0128	0.00308	0.0126	0.0031	-0.01507	0.00307	-0.0218	0.00311	-0.0145	8.86824e-09	8.14598e-07				Min peak	Max peak
0.00323	0.0126	0.00316	0.0114	0.00318	0.0119	0.0032	-0.01734	0.00317	-0.0156	0.00321	-0.01626	1.33024e-08	1.2219e-06		Upper attenuation loading		-23.744	-13.7297
0.00334	0.0119	0.00326	0.0111	0.00329	0.0113	0.0033	-0.01832	0.00328	-0.0194	0.00331	-0.01581	1.77365e-08	1.6292e-06		Lower attenuation loading		-24.9597	-11.6544
0.00344	0.011	0.00337	0.0112	0.00339	0.0108	0.00341	-0.01881	0.00338	-0.0148	0.00342	-0.01682	2.21707e-08	2.03649e-06		Mean attenuation loading		-24.3366	-12.6966
0.00354	0.00941	0.00347	0.00938	0.0035	0.00917	0.00351	-0.01893	0.00348	-0.0155	0.00352	-0.01649	4.43414e-08	4.07297e-06		Upper attenuation unloading		-8.19129	-17.5697
0.00365	0.0071	0.00357	0.00723	0.0036	0.00582	0.00362	-0.01834	0.00359	-0.0144	0.00363	-0.0163	6.65122e-08	6.10943e-06		Lower attenuation unloading		-12.4737	-11.8292	mean	st dev
0.00375	0.00531	0.00368	0.00495	0.00371	0.00379	0.00372	-0.01732	0.00369	-0.0137	0.00373	-0.01506	8.86829e-08	8.14585e-06		Mean attenuation unloading		-10.2297	-14.7896	-15.5131	6.17048
0.00386	0.00347	0.00378	0.00268	0.00381	0.00224	0.00383	-0.01638	0.0038	-0.0124	0.00384	-0.0136	1.10854e-07	1.01823e-05
0.00396	0.00174	0.00389	0.00108	0.00391	-0.00021	0.00393	-0.01596	0.0039	-0.0116	0.00394	-0.01222	2.21707e-07	2.03639e-05		Prothorax versus plant
0.00407	0.000411	0.00399	-0.000476	0.00402	0.00133	0.00403	-0.01551	0.00401	-0.0108	0.00404	-0.01121	3.32561e-07	3.0545e-05				Min peak	Max peak
0.00417	-0.00114	0.00409	-0.00139	0.00412	-0.000871	0.00414	-0.01402	0.00411	-0.00959	0.00415	-0.01038	4.43415e-07	4.07255e-05		Upper attenuation loading		-17.3405	-11.7066
0.00427	-0.00146	0.0042	-0.00342	0.00423	-0.0016	0.00424	-0.01119	0.00421	-0.00801	0.00425	-0.00928	5.54269e-07	5.09055e-05		Lower attenuation loading		-18.8206	-10.3318
0.00438	-0.0028	0.0043	-0.00288	0.00433	-0.00251	0.00435	-0.00755	0.00432	-0.00627	0.00436	-0.00771	1.10854e-06	0.000101796		Mean attenuation loading		-18.0676	-11.0084
0.00448	-0.0035	0.00441	-0.00435	0.00443	-0.00398	0.00445	-0.00356	0.00442	-0.00435	0.00446	-0.00579	1.66281e-06	0.000152672		Upper attenuation unloading		-2.29634	-9.57357
0.00459	-0.00381	0.00451	-0.00562	0.00454	-0.00464	0.00455	0.0005434	0.00453	-0.00174	0.00456	-0.00346	2.21707e-06	0.000203533		Lower attenuation unloading		-9.65412	-4.22876	mean	st dev
0.00469	-0.00407	0.00462	-0.00387	0.00464	-0.00647	0.00466	0.00348	0.00463	0.00102	0.00467	-0.0009906	2.77134e-06	0.000254379		Mean attenuation unloading		-6.12109	-6.95499	-10.538	5.45477
0.00479	-0.00401	0.00472	-0.00488	0.00475	-0.00586	0.00476	0.00415	0.00474	0.00232	0.00477	0.00106	3.59934e-06	0.000330308
0.0049	-0.00436	0.00482	-0.00554	0.00485	-0.00669	0.00487	0.00375	0.00484	0.00225	0.00488	0.00206	4.42734e-06	0.000406202
0.005	-0.00409	0.00493	-0.0072	0.00496	-0.00687	0.00497	0.00357	0.00494	0.00198	0.00498	0.00238	5.25533e-06	0.000482063
0.00511	-0.00381	0.00503	-0.00498	0.00506	-0.00806	0.00508	0.00373	0.00505	0.00213	0.00509	0.0022	6.08333e-06	0.000557889
0.00521	-0.00336	0.00514	-0.00417	0.00516	-0.0025	0.00518	0.00316	0.00515	0.00193	0.00519	0.00206	7.05273e-06	0.00064662
0.00531	-0.00306	0.00524	-0.00389	0.00527	-0.00458	0.00528	0.00218	0.00526	0.00128	0.00529	0.00132	8.02213e-06	0.000735303
0.00542	-0.00276	0.00534	-0.00349	0.00537	-0.00725	0.00539	0.00112	0.00536	0.00051	0.0054	0.0003874	8.99153e-06	0.000823937
0.00552	-0.00243	0.00545	-0.0032	0.00548	-0.00632	0.00549	8.164e-05	0.00546	-0.000424	0.0055	-0.00023686	9.96093e-06	0.000912523
0.00563	-0.00225	0.00555	-0.0027	0.00558	-0.00495	0.0056	-0.0004758	0.00557	-0.000894	0.00561	-0.0007774	1.10317e-05	0.00101032
0.00573	-0.00209	0.00566	-0.00277	0.00568	-0.00237	0.0057	-0.00131	0.00567	-0.0014	0.00571	-0.00185	1.21025e-05	0.00110805
0.00584	-0.0023	0.00576	-0.00262	0.00579	-0.00292	0.0058	-0.00203	0.00578	-0.00197	0.00581	-0.00226	1.31733e-05	0.00120572
0.00594	-0.0023	0.00587	-0.00263	0.00589	-0.00314	0.00591	-0.00273	0.00588	-0.00233	0.00592	-0.00275	1.42441e-05	0.00130333
0.00604	-0.00246	0.00597	-0.00312	0.006	-0.00313	0.00601	-0.0031	0.00598	-0.00258	0.00602	-0.00289	1.53955e-05	0.00140822
0.00615	-0.00283	0.00607	-0.00345	0.0061	-0.00388	0.00612	-0.00332	0.00609	-0.00271	0.00613	-0.00314	1.65469e-05	0.00151303
0.00625	-0.00347	0.00618	-0.00421	0.00621	-0.00488	0.00622	-0.00334	0.00619	-0.00274	0.00623	-0.0029	1.76984e-05	0.00161777
0.00636	-0.004	0.00628	-0.00486	0.00631	-0.00481	0.00633	-0.00318	0.0063	-0.00268	0.00634	-0.00367	1.88498e-05	0.00172244
0.00646	-0.00426	0.00639	-0.00519	0.00641	-0.00566	0.00643	-0.00276	0.0064	-0.00247	0.00644	0.00316	2.0069e-05	0.00183319
0.00656	-0.00426	0.00649	-0.00528	0.00652	-0.00523	0.00653	-0.00233	0.00651	-0.00234	0.00654	0.00102	2.12883e-05	0.00194386
0.00667	-0.00398	0.0066	-0.00487	0.00662	-0.00468	0.00664	-0.00187	0.00661	-0.00214	0.00665	-0.00284	2.25076e-05	0.00205443
0.00677	-0.00357	0.0067	-0.00433	0.00673	-0.00384	0.00674	-0.00145	0.00671	-0.00197	0.00675	-0.00172	2.37268e-05	0.00216493
0.00688	-0.00308	0.0068	-0.00354	0.00683	-0.00302	0.00685	-0.00111	0.00682	-0.00184	0.00686	-0.00222	2.50052e-05	0.00228068
0.00698	-0.00243	0.00691	-0.00256	0.00693	-0.0023	0.00695	-0.0008788	0.00692	-0.0018	0.00696	-0.0018	2.62836e-05	0.00239634
0.00709	-0.00174	0.00701	-0.00149	0.00704	-0.00092	0.00706	-0.0006916	0.00703	-0.00167	0.00706	-0.00189	2.7562e-05	0.0025119
0.00719	-0.000751	0.00712	0.000302	0.00714	0.000749	0.00716	-0.0003016	0.00713	-0.00126	0.00717	-0.00145	2.88404e-05	0.00262736
0.00729	6.68e-05	0.00722	0.00159	0.00725	0.00217	0.00726	0.0003406	0.00723	-0.000673	0.00727	-0.0009334	3.01717e-05	0.00274748
0.0074	0.00106	0.00732	0.00225	0.00735	0.00278	0.00737	0.0007826	0.00734	-0.000122	0.00738	-0.0003224	3.15029e-05	0.0028675
0.0075	0.00165	0.00743	0.00245	0.00746	0.00313	0.00747	0.0007722	0.00744	8.22e-05	0.00748	-0.00018616	3.28341e-05	0.0029874
0.00761	0.00238	0.00753	0.00358	0.00756	0.00378	0.00758	0.0005668	0.00755	0.000144	0.00759	-0.00025298	3.41654e-05	0.00310718
0.00771	0.00244	0.00764	0.00394	0.00766	0.00417	0.00768	0.0004368	0.00765	0.00022	0.00769	-0.0002834	3.55447e-05	0.00323117
0.00781	0.00245	0.00774	0.00379	0.00777	0.00381	0.00778	0.0003978	0.00776	0.000333	0.00779	-0.0002808	3.69239e-05	0.00335504
0.00792	0.00232	0.00784	0.00326	0.00787	0.00319	0.00789	0.0003354	0.00786	0.000406	0.0079	-0.0003016	3.83032e-05	0.00347878
0.00802	0.00177	0.00795	0.00256	0.00798	0.00221	0.00799	0.0003146	0.00796	0.000445	0.008	-0.0003432	3.96825e-05	0.0036024
0.00813	0.00134	0.00805	0.00194	0.00808	0.00165	0.0081	0.0003042	0.00807	0.000541	0.00811	-0.0003042	4.11061e-05	0.00372985
0.00823	0.000671	0.00816	0.00135	0.00818	0.0011	0.0082	0.00017368	0.00817	0.000663	0.00821	-0.00014586	4.25297e-05	0.00385717
0.00834	0.000187	0.00826	0.000723	0.00829	0.000369	0.0083	0.0001144	0.00828	0.000697	0.00832	3.25e-05	4.39533e-05	0.00398435
0.00844	-0.000309	0.00837	8.76e-05	0.00839	-0.000147	0.00841	0.00021918	0.00838	0.000712	0.00842	0.0002834	4.53769e-05	0.00411138
0.00854	-0.000515	0.00847	-0.000598	0.0085	-0.000671	0.00851	0.0003354	0.00848	0.000855	0.00852	0.0005044	4.68418e-05	0.00424196
0.00865	-0.000939	0.00857	-0.000702	0.0086	-0.000853	0.00862	0.0003822	0.00859	0.00103	0.00863	0.0006994	4.83066e-05	0.00437238
0.00875	-0.00117	0.00868	-0.000907	0.00871	-0.000868	0.00872	0.0004212	0.00869	0.00122	0.00873	0.00091	4.97715e-05	0.00450265
0.00886	-0.0011	0.00878	-0.000741	0.00881	-0.000785	0.00883	0.000624	0.0088	0.00131	0.00884	0.0009828	5.12364e-05	0.00463277
0.00896	-0.00119	0.00889	-0.000923	0.00891	-0.000647	0.00893	0.00104	0.0089	0.00151	0.00894	0.00133	5.27402e-05	0.00476617
0.00906	-0.000892	0.00899	-0.000549	0.00902	-0.000294	0.00903	0.00123	0.00901	0.00165	0.00904	0.00129	5.42439e-05	0.00489941
0.00917	-0.000744	0.00909	-0.000408	0.00912	-5.85e-05	0.00914	0.00153	0.00911	0.00153	0.00915	0.00157	5.57476e-05	0.00503249
0.00927	-0.000276	0.0092	0.000129	0.00923	0.00026	0.00924	0.00159	0.00921	0.00209	0.00925	0.00158	5.72514e-05	0.00516539
0.00938	0.000113	0.0093	0.000593	0.00933	0.000796	0.00935	0.00181	0.00932	0.00136	0.00936	0.00151	5.87919e-05	0.00530137
0.00948	0.000471	0.00941	0.000913	0.00943	0.00109	0.00945	0.00165	0.00942	0.00135	0.00946	0.0014	6.03325e-05	0.00543717
0.00959	0.000645	0.00951	0.00117	0.00954	0.0016	0.00955	0.0012	0.00953	0.00134	0.00956	0.00117	6.1873e-05	0.00557279
0.00969	0.000679	0.00962	0.00155	0.00964	0.00185	0.00966	0.00108	0.00963	0.00104	0.00967	0.0009152	6.34135e-05	0.00570822
0.00979	0.000653	0.00972	0.00188	0.00975	0.00168	0.00976	0.0008294	0.00973	0.000692	0.00977	0.000572	6.49892e-05	0.00584655
0.0099	0.000611	0.00982	0.00154	0.00985	0.00154	0.00987	0.0005668	0.00984	0.000278	0.00988	0.00011674	6.65649e-05	0.00598469
0.01	0.000567	0.00993	0.00122	0.00996	0.00136	0.00997	-0.00021086	0.00994	-0.000148	0.00998	-0.0003172	6.81405e-05	0.00612262
0.01011	0.00045	0.01003	0.00107	0.01006	0.00112	0.01008	-0.0007982	0.01005	-0.000489	0.01009	-0.0007124	6.97162e-05	0.00626036
0.01021	0.000294	0.01014	0.000939	0.01016	0.000783	0.01018	-0.0009178	0.01015	-0.000751	0.01019	-0.00106	7.13255e-05	0.00640083
0.01031	0.000123	0.01024	0.000689	0.01027	0.000549	0.01028	-0.00134	0.01026	-0.00114	0.01029	-0.00135	7.29348e-05	0.00654109
0.01042	-9.28e-05	0.01034	0.000364	0.01037	0.000382	0.01039	-0.00181	0.01036	-0.00157	0.0104	-0.00155	7.45442e-05	0.00668114
0.01052	-0.000289	0.01045	0.000112	0.01048	0.000194	0.01049	-0.00206	0.01046	-0.00145	0.0105	-0.00172	7.61535e-05	0.00682097
0.01063	-0.000416	0.01055	-6.63e-05	0.01058	-4.58e-05	0.0106	-0.00232	0.01057	-0.00157	0.01061	-0.00182	7.77953e-05	0.0069634
0.01073	-0.00051	0.01066	-0.000243	0.01068	-0.000244	0.0107	-0.00254	0.01067	-0.00246	0.01071	-0.00195	7.94371e-05	0.0071056
0.01084	-0.000551	0.01076	-0.000447	0.01079	-0.000302	0.0108	-0.00216	0.01078	-0.00192	0.01081	-0.00199	8.10789e-05	0.00724756
0.01094	-0.000525	0.01087	-0.000606	0.01089	-0.000515	0.01091	-0.00234	0.01088	-0.0019	0.01092	-0.00216	8.27207e-05	0.0073893
0.01104	-0.0004	0.01097	-0.000577	0.011	-0.000559	0.01101	-0.00224	0.01098	-0.00198	0.01102	-0.00175	8.43939e-05	0.00753351
0.01115	-0.000203	0.01107	-0.000468	0.0111	-0.000258	0.01112	-0.00167	0.01109	-0.00169	0.01113	-0.00174	8.60672e-05	0.00767747
0.01125	-2.27e-06	0.01118	-0.000309	0.01121	-3.64e-05	0.01122	-0.00168	0.01119	-0.00161	0.01123	-0.00167	8.77404e-05	0.00782119
0.01136	0.000172	0.01128	-7.41e-05	0.01131	0.000166	0.01133	-0.00115	0.0113	-0.00131	0.01134	-0.00121	8.94136e-05	0.00796465
0.01146	0.000289	0.01139	0.000154	0.01141	0.000325	0.01143	-0.0009542	0.0114	-0.00112	0.01144	-0.00141	9.11174e-05	0.00811048
0.01157	0.000315	0.01149	0.000309	0.01152	0.00045	0.01153	-0.0005616	0.01151	-0.000767	0.01154	-0.0008242	9.28212e-05	0.00825605
0.01167	0.000231	0.01159	0.000374	0.01162	0.000484	0.01164	-0.0003458	0.01161	-0.00046	0.01165	-0.0007228	9.4525e-05	0.00840134
0.01177	8.16e-05	0.0117	0.000317	0.01173	0.000338	0.01174	3.016e-05	0.01171	-0.000106	0.01175	-0.0003848	9.62288e-05	0.00854638
0.01188	-0.000127	0.0118	0.000142	0.01183	9.07e-05	0.01185	0.0003328	0.01182	0.000187	0.01186	-9.126e-05	9.79625e-05	0.00869367
0.01198	-0.000377	0.01191	-8.84e-05	0.01193	-0.000183	0.01195	0.0007592	0.01192	0.000471	0.01196	0.00016276	9.96961e-05	0.00884068
0.01209	-0.000647	0.01201	-0.000356	0.01204	-0.000491	0.01205	0.00102	0.01203	0.000822	0.01206	0.0003796	0.00010143	0.00898741
0.01219	-0.000933	0.01212	-0.000655	0.01214	-0.000806	0.01216	0.00125	0.01213	0.00111	0.01217	0.0006448	0.000103163	0.00913385
0.01229	-0.00124	0.01222	-0.00098	0.01225	-0.00111	0.01226	0.00134	0.01224	0.0013	0.01227	0.0008658	0.000104926	0.00928246
0.0124	-0.00155	0.01232	-0.00123	0.01235	-0.00129	0.01237	0.00153	0.01234	0.00138	0.01238	0.00111	0.000106689	0.00943077
0.0125	-0.00185	0.01243	-0.00145	0.01246	-0.00145	0.01247	0.00163	0.01244	0.00153	0.01248	0.00133	0.000108452	0.00957878
0.01261	-0.00207	0.01253	-0.00157	0.01256	-0.00155	0.01258	0.00179	0.01255	0.00171	0.01259	0.00148	0.000110215	0.00972649
0.01271	-0.00211	0.01264	-0.00166	0.01266	-0.00161	0.01268	0.00184	0.01265	0.00185	0.01269	0.00171	0.000112006	0.00987628
0.01281	-0.00206	0.01274	-0.00169	0.01277	-0.0016	0.01278	0.002	0.01276	0.00198	0.01279	0.00175	0.000113798	0.0100258
0.01292	-0.00199	0.01284	-0.0017	0.01287	-0.00154	0.01289	0.00199	0.01286	0.00194	0.0129	0.0019	0.000115589	0.0101749
0.01302	-0.00189	0.01295	-0.00161	0.01298	-0.00141	0.01299	0.00202	0.01296	0.00202	0.013	0.00207	0.000117381	0.0103237
0.01313	-0.00169	0.01305	-0.00147	0.01308	-0.00121	0.0131	0.00225	0.01307	0.00193	0.01311	0.00178	0.000119201	0.0104746
0.01323	-0.00128	0.01316	-0.00105	0.01318	-0.000772	0.0132	0.00203	0.01317	0.00183	0.01321	0.00205	0.00012102	0.0106251
0.01334	-0.000983	0.01326	-0.000655	0.01329	-0.000517	0.0133	0.00191	0.01328	0.00179	0.01331	0.00207	0.00012284	0.0107752
0.01344	-0.000894	0.01337	-0.000647	0.01339	-0.000536	0.01341	0.0019	0.01338	0.00168	0.01342	0.00181	0.00012466	0.010925
0.01354	-0.000694	0.01347	-0.000528	0.0135	-0.000421	0.01351	0.0017	0.01348	0.00158	0.01352	0.00181	0.000126508	0.0110768
0.01365	-0.000398	0.01357	-0.000138	0.0136	5.62e-05	0.01362	0.0015	0.01359	0.00153	0.01363	0.0018	0.000128355	0.0112282
0.01375	-0.000424	0.01368	6.4e-05	0.01371	0.000226	0.01372	0.00153	0.01369	0.0015	0.01373	0.00148	0.000130203	0.0113792
0.01386	-0.000465	0.01378	-9.28e-05	0.01381	6.97e-06	0.01383	0.00151	0.0138	0.00139	0.01384	0.00159	0.000132051	0.0115299
0.01396	-0.000424	0.01389	-0.000118	0.01391	5.95e-05	0.01393	0.00138	0.0139	0.00138	0.01394	0.00179	0.000133926	0.0116824
0.01406	-0.000432	0.01399	-0.000118	0.01402	5.8e-05	0.01403	0.00138	0.01401	0.0014	0.01404	0.00151	0.000135802	0.0118346
0.01417	-0.000452	0.01409	-0.00012	0.01412	5.56e-05	0.01414	0.00147	0.01411	0.00137	0.01415	0.00156	0.000137677	0.0119864
0.01427	-0.000486	0.0142	-0.000162	0.01423	2.83e-07	0.01424	0.00142	0.01421	0.00143	0.01425	0.00158	0.000139553	0.0121377
0.01438	-0.000551	0.0143	-0.000222	0.01433	-5.56e-05	0.01435	0.00156	0.01432	0.00152	0.01436	0.00173	0.000141456	0.012291
0.01448	-0.000653	0.01441	-0.000289	0.01443	-0.000254	0.01445	0.00151	0.01442	0.00158	0.01446	0.00162	0.000143359	0.0124438
0.01459	-0.000736	0.01451	-0.000387	0.01454	-0.00064	0.01456	0.00171	0.01453	0.00173	0.01456	0.00187	0.000145262	0.0125962
0.01469	-0.000832	0.01462	-0.000528	0.01464	-0.00052	0.01466	0.00174	0.01463	0.00183	0.01467	0.00191	0.000147165	0.0127482
0.01479	-0.000949	0.01472	-0.000712	0.01475	-0.000406	0.01476	0.00191	0.01473	0.00195	0.01477	0.00207	0.000149096	0.0129019
0.0149	-0.00091	0.01482	-0.000835	0.01485	-0.000476	0.01487	0.00207	0.01484	0.00217	0.01488	0.00214	0.000151026	0.0130552
0.015	-0.000824	0.01493	-0.000764	0.01496	-0.00058	0.01497	0.00217	0.01494	0.00207	0.01498	0.00241	0.000152957	0.0132081
0.01511	-0.00077	0.01503	-0.000692	0.01506	-0.000663	0.01508	0.00223	0.01505	0.00253	0.01509	0.00229	0.000154887	0.0133606
0.01521	-0.00072	0.01514	-0.000663	0.01516	-0.000632	0.01518	0.00252	0.01515	0.00216	0.01519	0.00276	0.000156845	0.0135148
0.01531	-0.000684	0.01524	-0.000634	0.01527	-0.000556	0.01528	0.00236	0.01526	0.00255	0.01529	0.00229	0.000158803	0.0136685
0.01542	-0.000655	0.01534	-0.000603	0.01537	-0.000486	0.01539	0.00258	0.01536	0.00226	0.0154	0.00286	0.000160761	0.0138218
0.01552	-0.000598	0.01545	-0.000562	0.01548	-0.000424	0.01549	0.00237	0.01546	0.00256	0.0155	0.00252	0.000162719	0.0139746
0.01563	-0.000538	0.01555	-0.000484	0.01558	-0.000351	0.0156	0.00251	0.01557	0.00222	0.01561	0.00255	0.000164705	0.0141291
0.01573	-0.000512	0.01566	-0.000395	0.01568	-0.000286	0.0157	0.00247	0.01567	0.0024	0.01571	0.00279	0.00016669	0.0142831
0.01584	-0.000489	0.01576	-0.000317	0.01579	-0.00023	0.0158	0.0022	0.01578	0.00212	0.01582	0.00231	0.000168676	0.0144367
0.01594	-0.000447	0.01587	-0.000283	0.01589	-0.000193	0.01591	0.00218	0.01588	0.00212	0.01592	0.00248	0.000170661	0.0145897
0.01604	-0.000416	0.01597	-0.00027	0.016	-0.000192	0.01601	0.00197	0.01598	0.00204	0.01602	0.00226	0.000172674	0.0147444
0.01615	-0.000406	0.01607	-0.00027	0.0161	-0.00023	0.01612	0.00172	0.01609	0.00152	0.01613	0.00219	0.000174688	0.0148986
0.01625	-0.0004	0.01618	-0.000273	0.01621	-0.000276	0.01622	0.00166	0.01619	0.002	0.01623	0.00193	0.000176701	0.0150523
0.01636	-0.000398	0.01628	-0.000283	0.01631	-0.000315	0.01633	0.00146	0.0163	0.00115	0.01634	0.00181	0.000178714	0.0152055
0.01646	-0.00039	0.01639	-0.000291	0.01641	-0.000341	0.01643	0.0009646	0.0164	0.00134	0.01644	0.00161	0.000180755	0.0153603
0.01656	-0.000361	0.01649	-0.000294	0.01652	-0.000346	0.01653	0.0008866	0.01651	0.00142	0.01654	0.00145	0.000182796	0.0155145
0.01667	-0.000312	0.01659	-0.000291	0.01662	-0.000341	0.01664	0.001	0.01661	0.000728	0.01665	0.00142	0.000184837	0.0156682
0.01677	-0.000258	0.0167	-0.000276	0.01673	-0.000309	0.01674	0.0008788	0.01671	0.000725	0.01675	0.00114	0.000186878	0.0158214
0.01688	-0.000185	0.0168	-0.00024	0.01683	-0.00026	0.01685	0.0007618	0.01682	0.000889	0.01686	0.0009178	0.000188948	0.0159761
0.01698	-8.74e-05	0.01691	-0.000181	0.01693	-0.000193	0.01695	0.000585	0.01692	0.00072	0.01696	0.0009126	0.000191017	0.0161303
0.01709	2.56e-05	0.01701	-0.000105	0.01704	-0.0001	0.01705	0.000429	0.01703	0.000523	0.01706	0.0008346	0.000193086	0.016284
0.01719	0.000146	0.01712	-1.7e-05	0.01714	1.56e-05	0.01716	0.0003276	0.01713	0.000291	0.01717	0.0007124	0.000195155	0.016437
0.01729	0.000286	0.01722	8.16e-05	0.01725	0.000143	0.01726	0.0002782	0.01723	0.000184	0.01727	0.000572	0.000197253	0.0165916
0.0174	0.000406	0.01732	0.000186	0.01735	0.000268	0.01737	0.00025298	0.01734	0.000135	0.01738	0.0004342	0.000199351	0.0167456
0.0175	0.000523	0.01743	0.000286	0.01746	0.000398	0.01747	0.00019448	0.01744	0.000105	0.01748	0.0003302	0.000201449	0.0168991
0.01761	0.000614	0.01753	0.000385	0.01756	0.000512	0.01758	9.438e-05	0.01755	8.63e-05	0.01759	0.00025038	0.000203547	0.0170519
0.01771	0.000676	0.01764	0.000478	0.01766	0.000601	0.01768	-4.16e-06	0.01765	6.37e-05	0.01769	0.00018616	0.000205674	0.0172062
0.01781	0.000715	0.01774	0.000543	0.01777	0.000653	0.01778	-7.202e-05	0.01776	-6.6e-05	0.01779	0.0001274	0.000207801	0.01736
0.01792	0.000746	0.01784	0.000575	0.01787	0.000666	0.01789	-0.00010972	0.01786	-0.000223	0.0179	9.204e-05	0.000209928	0.0175131
0.01802	0.000733	0.01795	0.000575	0.01798	0.00065	0.01799	-8.658e-05	0.01796	-0.00032	0.018	4.758e-05	0.000212055	0.0176655
0.01813	0.000658	0.01805	0.000543	0.01808	0.000611	0.0181	-8.944e-05	0.01807	-0.000361	0.01811	-1.4508e-05	0.000214211	0.0178195
0.01823	0.000549	0.01816	0.000486	0.01819	0.000533	0.0182	-0.00019188	0.01817	1.28e-05	0.01821	-8.034e-05	0.000216368	0.0179728
0.01834	0.000408	0.01826	0.000393	0.01829	0.000439	0.0183	-0.0001625	0.01828	-6.29e-05	0.01831	-0.0001027	0.000218525	0.0181255
0.01844	0.000247	0.01837	0.000252	0.01839	0.000307	0.01841	-0.0001326	0.01838	-0.000393	0.01842	-7.124e-05	0.000220681	0.0182775
0.01854	0.000138	0.01847	8.35e-05	0.0185	0.000144	0.01851	-0.00021086	0.01848	-0.000132	0.01852	-6.422e-05	0.000222868	0.018431
0.01865	0.000101	0.01857	-5.43e-05	0.0186	-5.82e-05	0.01862	-0.0001573	0.01859	-2.65e-05	0.01863	-1.8252e-05	0.000225055	0.0185839
0.01875	8.61e-05	0.01868	-0.000114	0.01871	-0.000147	0.01872	-0.00014794	0.01869	-0.000338	0.01873	5.174e-05	0.000227242	0.018736
0.01886	9.15e-05	0.01878	-0.000131	0.01881	-0.000123	0.01883	-0.00020384	0.0188	-8.16e-05	0.01884	-0.0001833	0.000229429	0.0188874
0.01896	0.000109	0.01889	-0.000115	0.01891	-9.41e-05	0.01893	-0.00013494	0.0189	-6.99e-05	0.01894	-0.00018928	0.000231636	0.0190395
0.01906	0.000169	0.01899	-6.01e-05	0.01902	-4.32e-05	0.01903	-7.956e-05	0.01901	-0.000382	0.01904	3.978e-05	0.000233842	0.0191909
0.01917	0.000243	0.01909	2.89e-05	0.01912	3.41e-05	0.01914	-0.00015418	0.01911	-0.00045	0.01915	-0.00026	0.000236048	0.0193416
0.01927	0.000335	0.0192	0.000149	0.01923	0.000157	0.01924	-0.00024336	0.01921	-0.000259	0.01925	-0.0004836	0.000238255	0.0194916
0.01938	0.000507	0.0193	0.000304	0.01933	0.00033	0.01935	-0.0002886	0.01932	-0.000225	0.01936	-0.0005486	0.000240462	0.0196408
0.01948	0.000725	0.01941	0.000481	0.01943	0.000614	0.01945	-0.000325	0.01942	-0.00059	0.01946	-0.0004498	0.000242668	0.0197894
0.01959	0.000985	0.01951	0.000697	0.01954	0.000783	0.01955	-0.0004394	0.01953	-0.000751	0.01956	-0.0004472	0.000244875	0.0199372
0.01969	0.00122	0.01962	0.000907	0.01964	0.000801	0.01966	-0.0006162	0.01963	-0.000884	0.01967	-0.0007306	0.000247082	0.0200844
0.01979	0.00128	0.01972	0.00107	0.01975	0.000845	0.01976	-0.0007826	0.01974	-0.000975	0.01977	-0.0009178	0.000249289	0.0202308
0.0199	0.00128	0.01982	0.00114	0.01985	0.000897	0.01987	-0.0009412	0.01984	-0.00108	0.01988	-0.00107	0.000251497	0.0203765
0.02	0.00131	0.01993	0.00112	0.01996	0.000965	0.01997	-0.00113	0.01994	-0.00116	0.01998	-0.0012	0.000253704	0.0205215
0.02011	0.00131	0.02003	0.00111	0.02006	0.00101	0.02008	-0.00126	0.02005	-0.00125	0.02009	-0.0013	0.000255912	0.0206657
0.02021	0.00131	0.02014	0.00109	0.02016	0.000993	0.02018	-0.00135	0.02015	-0.00135	0.02019	-0.00145	0.00025812	0.0208093
0.02031	0.00131	0.02024	0.00104	0.02027	0.000952	0.02028	-0.00143	0.02026	-0.00146	0.02029	-0.00155	0.000260329	0.0209521
0.02042	0.00128	0.02034	0.000985	0.02037	0.00092	0.02039	-0.00154	0.02036	-0.00164	0.0204	-0.00165	0.000262538	0.0210941
0.02052	0.00122	0.02045	0.000926	0.02048	0.000866	0.02049	-0.00158	0.02046	-0.00165	0.0205	-0.00166	0.000264746	0.0212355
0.02063	0.00112	0.02055	0.00084	0.02058	0.000793	0.0206	-0.00158	0.02057	-0.00155	0.02061	-0.00162	0.000266956	0.0213761
0.02073	0.00102	0.02066	0.000723	0.02068	0.00072	0.0207	-0.00158	0.02067	-0.00149	0.02071	-0.00159	0.000269166	0.021516
0.02084	0.000928	0.02076	0.000614	0.02079	0.000616	0.0208	-0.00156	0.02078	-0.00147	0.02081	-0.00157	0.000271376	0.0216551
0.02094	0.00084	0.02087	0.000543	0.02089	0.000465	0.02091	-0.00157	0.02088	-0.00147	0.02092	-0.00156	0.000273586	0.0217935
0.02104	0.000811	0.02097	0.000523	0.021	0.000439	0.02101	-0.00155	0.02098	-0.00148	0.02102	-0.00157	0.000275798	0.0219312
0.02115	0.000848	0.02107	0.000541	0.0211	0.000554	0.02112	-0.00152	0.02109	-0.00148	0.02113	-0.00155	0.00027801	0.0220681
0.02125	0.000897	0.02118	0.000572	0.02121	0.000645	0.02122	-0.00147	0.02119	-0.0015	0.02123	-0.00155	0.000280222	0.0222043
0.02136	0.000928	0.02128	0.000619	0.02131	0.000707	0.02133	-0.00141	0.0213	-0.00148	0.02134	-0.00155	0.000282434	0.0223397
0.02146	0.000965	0.02139	0.000668	0.02141	0.000759	0.02143	-0.00137	0.0214	-0.00147	0.02144	-0.00154	0.000284648	0.0224744
0.02156	0.001	0.02149	0.000731	0.02152	0.000793	0.02153	-0.00134	0.02151	-0.00145	0.02154	-0.00154	0.000286862	0.0226083
0.02167	0.00101	0.02159	0.00078	0.02162	0.000811	0.02164	-0.00131	0.02161	-0.00144	0.02165	-0.00154	0.000289075	0.0227415
0.02177	0.00102	0.0217	0.000801	0.02173	0.000816	0.02174	-0.00129	0.02171	-0.0014	0.02175	-0.00155	0.000291289	0.0228739
0.02188	0.00102	0.0218	0.000816	0.02183	0.000811	0.02185	-0.00127	0.02182	-0.00139	0.02186	-0.00154	0.000293506	0.0230056
0.02198	0.001	0.02191	0.000819	0.02193	0.000801	0.02195	-0.00127	0.02192	-0.00137	0.02196	-0.00155	0.000295722	0.0231365
0.02209	0.000965	0.02201	0.000803	0.02204	0.000754	0.02205	-0.00126	0.02203	-0.00136	0.02206	-0.00155	0.000297939	0.0232666
0.02219	0.000923	0.02212	0.000767	0.02214	0.000702	0.02216	-0.00127	0.02213	-0.00134	0.02217	-0.00154	0.000300155	0.0233959
0.02229	0.000874	0.02222	0.000723	0.02225	0.000655	0.02226	-0.0013	0.02223	-0.00133	0.02227	-0.00154	0.000302374	0.0235246
0.0224	0.000806	0.02232	0.000673	0.02235	0.000606	0.02237	-0.00132	0.02234	-0.00132	0.02238	-0.00152	0.000304593	0.0236524
0.0225	0.000749	0.02243	0.000624	0.02246	0.000554	0.02247	-0.00135	0.02244	-0.00132	0.02248	-0.00152	0.000306812	0.0237795
0.02261	0.000707	0.02253	0.00058	0.02256	0.00051	0.02258	-0.00135	0.02255	-0.00133	0.02259	-0.00151	0.000309032	0.0239057
0.02271	0.000676	0.02264	0.000543	0.02266	0.000484	0.02268	-0.00139	0.02265	-0.00132	0.02269	-0.0015	0.000311254	0.0240312
0.02281	0.000658	0.02274	0.000523	0.02277	0.000478	0.02278	-0.0014	0.02276	-0.00135	0.02279	-0.0015	0.000313476	0.024156
0.02292	0.00066	0.02285	0.00052	0.02287	0.000491	0.02289	-0.00142	0.02286	-0.00135	0.0229	-0.00151	0.000315698	0.0242799
0.02302	0.000692	0.02295	0.000541	0.02298	0.000523	0.02299	-0.00143	0.02296	-0.00138	0.023	-0.00154	0.00031792	0.024403
0.02313	0.000741	0.02305	0.00058	0.02308	0.000562	0.0231	-0.00145	0.02307	-0.00139	0.02311	-0.00157	0.000320146	0.0245254
0.02323	0.00079	0.02316	0.000621	0.02318	0.000608	0.0232	-0.00146	0.02317	-0.00141	0.02321	-0.0016	0.000322372	0.024647
0.02334	0.000827	0.02326	0.000668	0.02329	0.000655	0.0233	-0.00146	0.02328	-0.00141	0.02332	-0.00162	0.000324597	0.0247678
0.02344	0.000861	0.02337	0.000707	0.02339	0.000702	0.02341	-0.00146	0.02338	-0.00143	0.02342	-0.00164	0.000326823	0.0248877
0.02354	0.000884	0.02347	0.000749	0.0235	0.000751	0.02351	-0.00145	0.02348	-0.00141	0.02352	-0.00164	0.000329052	0.025007
0.02365	0.000894	0.02357	0.000775	0.0236	0.000793	0.02362	-0.00143	0.02359	-0.0014	0.02363	-0.00162	0.000331281	0.0251254
0.02375	0.000876	0.02368	0.000785	0.02371	0.000819	0.02372	-0.0014	0.02369	-0.00138	0.02373	-0.0016	0.00033351	0.0252429
0.02386	0.000858	0.02378	0.00078	0.02381	0.000809	0.02383	-0.00136	0.0238	-0.00134	0.02384	-0.00157	0.000335739	0.0253596
0.02396	0.000829	0.02389	0.000754	0.02391	0.000783	0.02393	-0.00132	0.0239	-0.0013	0.02394	-0.0015	0.000337972	0.0254757
0.02406	0.000785	0.02399	0.000715	0.02402	0.000749	0.02403	-0.00127	0.02401	-0.00124	0.02404	-0.00143	0.000340205	0.0255909
0.02417	0.000728	0.02409	0.000655	0.02412	0.000686	0.02414	-0.00119	0.02411	-0.00118	0.02415	-0.00132	0.000342438	0.0257052
0.02427	0.000653	0.0242	0.000582	0.02423	0.000611	0.02424	-0.00112	0.02421	-0.00109	0.02425	-0.00124	0.000344671	0.0258187
0.02438	0.000541	0.0243	0.000497	0.02433	0.000523	0.02435	-0.00103	0.02432	-0.00101	0.02436	-0.00118	0.000346909	0.0259315
0.02448	0.000419	0.02441	0.000398	0.02443	0.000445	0.02445	-0.0009308	0.02442	-0.000905	0.02446	-0.00114	0.000349146	0.0260434
0.02459	0.000296	0.02451	0.000289	0.02454	0.000361	0.02455	-0.0008346	0.02453	-0.000751	0.02456	-0.00109	0.000351383	0.0261544
0.02469	0.000177	0.02462	0.000183	0.02464	0.000265	0.02466	-0.000741	0.02463	-0.000569	0.02467	-0.0009724	0.00035362	0.0262646
0.02479	6.79e-05	0.02472	7.88e-05	0.02475	0.00016	0.02476	-0.000663	0.02473	-0.00046	0.02477	-0.00078	0.000355862	0.0263741
0.0249	-3.15e-05	0.02482	-2.89e-05	0.02485	5.15e-05	0.02487	-0.000585	0.02484	-0.000439	0.02488	-0.0005408	0.000358103	0.0264827
0.025	-0.000114	0.02493	-0.000115	0.02496	-4.26e-05	0.02497	-0.0004784	0.02494	-0.000398	0.02498	-0.0005174	0.000360345	0.0265904
0.02511	-0.000182	0.02503	-0.000179	0.02506	-0.000119	0.02508	-0.0003614	0.02505	-0.00032	0.02509	-0.0005538	0.000362587	0.0266972
0.02521	-0.000218	0.02514	-0.00022	0.02516	-0.000162	0.02518	-0.0002158	0.02515	-0.000236	0.02519	-0.0005018	0.000364833	0.0268034
0.02531	-0.000247	0.02524	-0.000241	0.02527	-0.000176	0.02528	-5.174e-05	0.02526	-0.000129	0.02529	-0.00039	0.000367079	0.0269087
0.02542	-0.000286	0.02534	-0.000253	0.02537	-0.000157	0.02539	5.46e-05	0.02536	-1.57e-06	0.0254	-0.00020566	0.000369326	0.027013
0.02552	-0.000283	0.02545	-0.000245	0.02548	-0.000141	0.02549	9.932e-05	0.02546	0.000136	0.0255	1.7056e-05	0.000371572	0.0271165
0.02563	-0.000249	0.02555	-0.000212	0.02558	-0.00012	0.0256	0.00013546	0.02557	0.000213	0.02561	3.458e-05	0.000373823	0.0272192
0.02573	-0.000215	0.02566	-0.000164	0.02569	-8.48e-05	0.0257	0.0001716	0.02567	0.000233	0.02571	-2.756e-05	0.000376074	0.0273211
0.02584	-0.000198	0.02576	-0.000115	0.02579	-7.15e-05	0.0258	0.0002119	0.02578	0.000245	0.02581	-1.1752e-05	0.000378325	0.027422
0.02594	-0.000186	0.02587	-7.49e-05	0.02589	-6.14e-05	0.02591	0.00025402	0.02588	0.000256	0.02592	2.808e-05	0.000380577	0.0275221
0.02604	-0.000157	0.02597	-3.17e-05	0.026	-3.33e-05	0.02601	0.0002834	0.02598	0.000278	0.02602	7.956e-05	0.000382833	0.0276214
0.02615	-0.000108	0.02607	-3.35e-06	0.0261	3.35e-06	0.02612	0.0003068	0.02609	0.000302	0.02613	0.0001313	0.000385089	0.0277198
0.02625	-4.73e-05	0.02618	1.1e-05	0.02621	4.03e-05	0.02622	0.0003198	0.02619	0.000333	0.02623	0.00017706	0.000387346	0.0278173
0.02636	-8.01e-06	0.02628	2.03e-05	0.02631	7.67e-05	0.02633	0.0003328	0.0263	0.000351	0.02634	0.00021632	0.000389602	0.0279139
0.02646	-1.73e-05	0.02639	1.74e-05	0.02641	8.97e-05	0.02643	0.0003536	0.0264	0.000364	0.02644	0.00025792	0.000391864	0.0280097
0.02656	-7.07e-05	0.02649	3.48e-06	0.02652	7.77e-05	0.02653	0.000364	0.02651	0.000377	0.02654	0.0002938	0.000394126	0.0281047
0.02667	-0.00013	0.02659	-2.86e-05	0.02662	4.5e-05	0.02664	0.0003874	0.02661	0.000387	0.02665	0.0003406	0.000396387	0.0281987
0.02677	-0.00018	0.0267	-8.4e-05	0.02673	-9.41e-06	0.02674	0.0004186	0.02671	0.000419	0.02675	0.0003926	0.000398649	0.0282917
0.02688	-0.000227	0.0268	-0.000142	0.02683	-6.14e-05	0.02685	0.0004446	0.02682	0.000484	0.02686	0.0004498	0.000400917	0.0283841
0.02698	-0.000276	0.02691	-0.00021	0.02693	-0.00012	0.02695	0.0004862	0.02692	0.000567	0.02696	0.0005226	0.000403184	0.0284755
0.02709	-0.000325	0.02701	-0.000278	0.02704	-0.000176	0.02705	0.0005382	0.02703	0.000655	0.02706	0.000598	0.000405451	0.0285659
0.02719	-0.00039	0.02712	-0.000338	0.02714	-0.000229	0.02716	0.0006058	0.02713	0.000749	0.02717	0.000676	0.000407719	0.0286554
0.02729	-0.000463	0.02722	-0.000395	0.02725	-0.000289	0.02726	0.0006864	0.02723	0.000832	0.02727	0.0007592	0.000409992	0.0287442
0.0274	-0.000525	0.02732	-0.000447	0.02735	-0.000356	0.02737	0.0007774	0.02734	0.000907	0.02738	0.0008476	0.000412265	0.028832
0.0275	-0.00059	0.02743	-0.000499	0.02746	-0.000411	0.02747	0.0008918	0.02744	0.000988	0.02748	0.0009386	0.000414539	0.0289189
0.02761	-0.00065	0.02753	-0.000546	0.02756	-0.00045	0.02758	0.00101	0.02755	0.00108	0.02759	0.00103	0.000416812	0.0290048
0.02771	-0.000686	0.02764	-0.000585	0.02766	-0.000486	0.02768	0.00112	0.02765	0.00116	0.02769	0.00113	0.000419091	0.02909
0.02782	-0.000723	0.02774	-0.000614	0.02777	-0.000504	0.02778	0.00121	0.02776	0.00122	0.02779	0.00121	0.000421371	0.0291742
0.02792	-0.000757	0.02784	-0.000629	0.02787	-0.000515	0.02789	0.00132	0.02786	0.00131	0.0279	0.00131	0.00042365	0.0292574
0.02802	-0.000806	0.02795	-0.000647	0.02798	-0.000517	0.02799	0.0014	0.02796	0.00137	0.028	0.00138	0.000425929	0.0293397
0.02813	-0.000845	0.02805	-0.000658	0.02808	-0.000523	0.0281	0.00147	0.02807	0.00143	0.02811	0.00149	0.000428215	0.0294212
0.02823	-0.00085	0.02816	-0.000666	0.02818	-0.00053	0.0282	0.00153	0.02817	0.00149	0.02821	0.00156	0.000430501	0.0295017
0.02834	-0.000858	0.02826	-0.000658	0.02829	-0.000556	0.0283	0.00159	0.02828	0.00154	0.02831	0.00165	0.000432787	0.0295813
0.02844	-0.000884	0.02837	-0.00066	0.02839	-0.000585	0.02841	0.00163	0.02838	0.00159	0.02842	0.00171	0.000435072	0.0296599
0.02854	-0.00091	0.02847	-0.000679	0.0285	-0.000606	0.02851	0.00165	0.02848	0.00162	0.02852	0.00179	0.000437365	0.0297377
0.02865	-0.00092	0.02857	-0.000681	0.0286	-0.000624	0.02862	0.00169	0.02859	0.00166	0.02863	0.00183	0.000439657	0.0298145
0.02875	-0.000941	0.02868	-0.000689	0.02871	-0.000632	0.02872	0.0017	0.02869	0.00168	0.02873	0.00186	0.000441949	0.0298904
0.02886	-0.000944	0.02878	-0.000694	0.02881	-0.00064	0.02883	0.00172	0.0288	0.00171	0.02884	0.00186	0.000444241	0.0299652
0.02896	-0.00092	0.02889	-0.000707	0.02891	-0.00065	0.02893	0.00173	0.0289	0.00172	0.02894	0.00187	0.00044654	0.0300393
0.02906	-0.000897	0.02899	-0.000707	0.02902	-0.000634	0.02903	0.00173	0.02901	0.00173	0.02904	0.00187	0.000448839	0.0301123
0.02917	-0.000871	0.02909	-0.000692	0.02912	-0.000616	0.02914	0.00173	0.02911	0.00172	0.02915	0.00186	0.000451139	0.0301844
0.02927	-0.000829	0.0292	-0.000671	0.02923	-0.000598	0.02924	0.00171	0.02921	0.00172	0.02925	0.00185	0.000453438	0.0302555
0.02938	-0.000772	0.0293	-0.000647	0.02933	-0.000559	0.02935	0.0017	0.02932	0.00171	0.02936	0.00183	0.000455744	0.0303258
0.02948	-0.000712	0.02941	-0.000624	0.02943	-0.000525	0.02945	0.00168	0.02942	0.00169	0.02946	0.0018	0.00045805	0.030395
0.02959	-0.000655	0.02951	-0.000588	0.02954	-0.000481	0.02955	0.00166	0.02953	0.00167	0.02956	0.00177	0.000460356	0.0304633
0.02969	-0.000595	0.02962	-0.000541	0.02964	-0.000439	0.02966	0.00162	0.02963	0.00165	0.02967	0.00174	0.000462662	0.0305305
0.02979	-0.000536	0.02972	-0.000499	0.02975	-0.000382	0.02976	0.0016	0.02973	0.00161	0.02977	0.00172	0.000464975	0.030597
0.0299	-0.000486	0.02982	-0.000463	0.02985	-0.000341	0.02987	0.00155	0.02984	0.00158	0.02988	0.00172	0.000467288	0.0306624
0.03	-0.00046	0.02993	-0.000421	0.02996	-0.000302	0.02997	0.00151	0.02994	0.00153	0.02998	0.00171	0.000469602	0.0307268
0.03011	-0.00045	0.03003	-0.000387	0.03006	-0.000276	0.03008	0.00146	0.03005	0.0015	0.03009	0.00172	0.000471915	0.0307902
0.03021	-0.000434	0.03014	-0.000361	0.03016	-0.000256	0.03018	0.00143	0.03015	0.00141	0.03019	0.00172	0.000474236	0.0308527
0.03031	-0.000426	0.03024	-0.000341	0.03027	-0.00026	0.03028	0.00143	0.03026	0.00139	0.03029	0.00172	0.000476557	0.0309143
0.03042	-0.000419	0.03035	-0.000335	0.03037	-0.000265	0.03039	0.00141	0.03036	0.00138	0.0304	0.00172	0.000478877	0.0309748
0.03052	-0.000408	0.03045	-0.000341	0.03048	-0.000278	0.03049	0.00145	0.03046	0.00141	0.0305	0.00171	0.000481198	0.0310342
0.03063	-0.000416	0.03055	-0.000354	0.03058	-0.000304	0.0306	0.00144	0.03057	0.00145	0.03061	0.00171	0.000483526	0.0310929
0.03073	-0.000437	0.03066	-0.000377	0.03068	-0.000328	0.0307	0.00146	0.03067	0.00145	0.03071	0.0017	0.000485855	0.0311505
0.03084	-0.000465	0.03076	-0.000411	0.03079	-0.000367	0.03081	0.00146	0.03078	0.00148	0.03081	0.0017	0.000488183	0.031207
0.03094	-0.000502	0.03087	-0.000445	0.03089	-0.00039	0.03091	0.00147	0.03088	0.00147	0.03092	0.0017	0.000490512	0.0312625
0.03104	-0.00053	0.03097	-0.000478	0.031	-0.000424	0.03101	0.00148	0.03098	0.0015	0.03102	0.0017	0.000492848	0.0313172
0.03115	-0.000549	0.03107	-0.000504	0.0311	-0.000452	0.03112	0.00147	0.03109	0.00149	0.03113	0.0017	0.000495184	0.0313708
0.03125	-0.000564	0.03118	-0.000536	0.03121	-0.000471	0.03122	0.00149	0.03119	0.0015	0.03123	0.0017	0.000497521	0.0314234
0.03136	-0.000564	0.03128	-0.000551	0.03131	-0.000486	0.03133	0.00147	0.0313	0.0015	0.03134	0.00169	0.000499857	0.0314749
0.03146	-0.000562	0.03139	-0.000559	0.03141	-0.000489	0.03143	0.00149	0.0314	0.00148	0.03144	0.0017	0.000502202	0.0315255
0.03156	-0.000556	0.03149	-0.000556	0.03152	-0.000486	0.03153	0.00147	0.03151	0.00148	0.03154	0.00167	0.000504546	0.0315751
0.03167	-0.000541	0.03159	-0.00053	0.03162	-0.000473	0.03164	0.00146	0.03161	0.00145	0.03165	0.00166	0.00050689	0.0316237
0.03177	-0.000517	0.0317	-0.000502	0.03173	-0.000452	0.03174	0.00144	0.03171	0.00144	0.03175	0.00163	0.000509235	0.0316711
0.03188	-0.000471	0.0318	-0.00046	0.03183	-0.000429	0.03185	0.00141	0.03182	0.00138	0.03186	0.00161	0.000511588	0.0317177
0.03198	-0.000419	0.03191	-0.000408	0.03193	-0.000398	0.03195	0.00138	0.03192	0.00135	0.03196	0.00155	0.000513941	0.0317632
0.03209	-0.000354	0.03201	-0.000356	0.03204	-0.000354	0.03205	0.00131	0.03203	0.00129	0.03206	0.00151	0.000516293	0.0318077
0.03219	-0.000283	0.03212	-0.000291	0.03214	-0.000299	0.03216	0.00126	0.03213	0.00121	0.03217	0.00144	0.000518646	0.0318511
0.03229	-0.000216	0.03222	-0.000233	0.03225	-0.000245	0.03226	0.00119	0.03223	0.00115	0.03227	0.00137	0.000521008	0.0318936
0.0324	-0.000147	0.03232	-0.000169	0.03235	-0.000176	0.03237	0.0011	0.03234	0.00107	0.03238	0.0013	0.000523369	0.031935
0.0325	-7.93e-05	0.03243	-0.000102	0.03246	-0.000113	0.03247	0.00102	0.03244	0.000972	0.03248	0.00119	0.000525731	0.0319753
0.03261	-8.32e-06	0.03253	-3.69e-05	0.03256	-5.23e-05	0.03258	0.0009308	0.03255	0.000907	0.03259	0.00112	0.000528092	0.0320146
0.03271	6.5e-05	0.03264	1.14e-05	0.03266	1.43e-06	0.03268	0.0008294	0.03265	0.000832	0.03269	0.00102	0.000530462	0.0320529
0.03281	0.000133	0.03274	5.69e-05	0.03277	5.51e-05	0.03278	0.0007358	0.03276	0.000744	0.03279	0.000923	0.000532832	0.0320902
0.03292	0.00019	0.03284	9.54e-05	0.03287	0.000103	0.03289	0.00065	0.03286	0.000663	0.0329	0.0008372	0.000535203	0.0321263
0.03302	0.000248	0.03295	0.000128	0.03298	0.000142	0.03299	0.0005538	0.03296	0.000582	0.033	0.0007618	0.000537573	0.0321614
0.03313	0.000289	0.03305	0.000164	0.03308	0.000174	0.0331	0.0004654	0.03307	0.00051	0.03311	0.0006786	0.000539952	0.0321956
0.03323	0.00033	0.03316	0.000191	0.03319	0.00019	0.0332	0.0003666	0.03317	0.000424	0.03321	0.0005876	0.000542332	0.0322286
0.03334	0.000382	0.03326	0.000218	0.03329	0.000212	0.0333	0.0002808	0.03328	0.000356	0.03331	0.000507	0.000544711	0.0322606
0.03344	0.000426	0.03337	0.000235	0.03339	0.000236	0.03341	0.00020202	0.03338	0.000276	0.03342	0.0004316	0.00054709	0.0322915
0.03354	0.00046	0.03347	0.000246	0.0335	0.00026	0.03351	0.00013026	0.03348	0.000212	0.03352	0.0003666	0.000549479	0.0323214
0.03365	0.000484	0.03357	0.000249	0.0336	0.00027	0.03362	6.76e-05	0.03359	0.000152	0.03363	0.000299	0.000551868	0.0323502
0.03375	0.000497	0.03368	0.000259	0.03371	0.000289	0.03372	1.6172e-05	0.03369	8.74e-05	0.03373	0.0002327	0.000554256	0.0323779
0.03386	0.000507	0.03378	0.000257	0.03381	0.000307	0.03383	-1.6978e-05	0.0338	3.8e-05	0.03384	0.00017602	0.000556645	0.0324046
0.03396	0.000512	0.03389	0.000236	0.03391	0.000315	0.03393	-5.512e-05	0.0339	-5.8e-06	0.03394	0.0001209	0.000559043	0.0324302
0.03406	0.000517	0.03399	0.000231	0.03402	0.000322	0.03403	-8.294e-05	0.03401	-4.68e-05	0.03404	7.748e-05	0.000561441	0.0324547
0.03417	0.00052	0.03409	0.000231	0.03412	0.000328	0.03414	-0.00010634	0.03411	-9e-05	0.03415	3.094e-05	0.000563839	0.0324782
0.03427	0.000525	0.0342	0.000249	0.03423	0.00033	0.03424	-0.00013	0.03421	-0.000122	0.03425	-1.69e-05	0.000566238	0.0325005
0.03438	0.000533	0.0343	0.000278	0.03433	0.00033	0.03435	-0.00015886	0.03432	-0.00016	0.03436	-5.46e-05	0.000568646	0.0325218
0.03448	0.000533	0.03441	0.000299	0.03443	0.000335	0.03445	-0.0001794	0.03442	-0.000209	0.03446	-0.00010296	0.000571054	0.032542
0.03459	0.00053	0.03451	0.00032	0.03454	0.00033	0.03455	-0.00022022	0.03453	-0.000244	0.03456	-0.0001586	0.000573462	0.0325611
0.03469	0.000533	0.03462	0.000333	0.03464	0.000333	0.03466	-0.0002548	0.03463	-0.00027	0.03467	-0.00020514	0.00057587	0.0325791
0.03479	0.00053	0.03472	0.000348	0.03475	0.000333	0.03476	-0.0002886	0.03473	-0.000317	0.03477	-0.00025558	0.000578288	0.0325961
0.0349	0.000543	0.03482	0.000354	0.03485	0.000333	0.03487	-0.0003302	0.03484	-0.000354	0.03488	-0.0002964	0.000580706	0.0326119
0.035	0.000562	0.03493	0.000369	0.03496	0.000343	0.03497	-0.0003718	0.03494	-0.00039	0.03498	-0.0003406	0.000583124	0.0326267
0.03511	0.000572	0.03503	0.000382	0.03506	0.000354	0.03508	-0.0004238	0.03505	-0.000419	0.03509	-0.0003796	0.000585542	0.0326403
0.03521	0.000588	0.03514	0.000395	0.03516	0.000369	0.03518	-0.0004758	0.03515	-0.00045	0.03519	-0.0004238	0.000587971	0.0326529
0.03532	0.000608	0.03524	0.000411	0.03527	0.00039	0.03528	-0.0005356	0.03526	-0.000473	0.03529	-0.0004602	0.000590399	0.0326643
0.03542	0.000634	0.03534	0.000432	0.03537	0.000411	0.03539	-0.0005902	0.03536	-0.000507	0.0354	-0.0004992	0.000592827	0.0326746
0.03552	0.000671	0.03545	0.000458	0.03548	0.000439	0.03549	-0.0006422	0.03546	-0.000567	0.0355	-0.0005616	0.000595256	0.0326839
0.03563	0.00072	0.03555	0.000486	0.03558	0.000476	0.0356	-0.000702	0.03557	-0.000653	0.03561	-0.0006422	0.000597695	0.032692
0.03573	0.00077	0.03566	0.000517	0.03568	0.000517	0.0357	-0.0007748	0.03567	-0.000738	0.03571	-0.0007332	0.000600134	0.032699
0.03584	0.000822	0.03576	0.000562	0.03579	0.000564	0.0358	-0.0008346	0.03578	-0.000798	0.03581	-0.0008242	0.000602573	0.0327049
0.03594	0.000871	0.03587	0.000608	0.03589	0.000611	0.03591	-0.0008866	0.03588	-0.000876	0.03592	-0.0008944	0.000605012	0.0327096
0.03604	0.000923	0.03597	0.000637	0.036	0.00066	0.03601	-0.0009646	0.03599	-0.000957	0.03602	-0.0009802	0.000607462	0.0327133
0.03615	0.000962	0.03607	0.000684	0.0361	0.000699	0.03612	-0.00104	0.03609	-0.00101	0.03613	-0.00107	0.000609912	0.0327158
0.03625	0.000991	0.03618	0.00072	0.03621	0.000736	0.03622	-0.00109	0.03619	-0.00107	0.03623	-0.00112	0.000612362	0.0327172
0.03636	0.00102	0.03628	0.000749	0.03631	0.00077	0.03633	-0.00117	0.0363	-0.00115	0.03634	-0.00119	0.000614812	0.0327175
0.03646	0.00105	0.03639	0.000764	0.03641	0.000796	0.03643	-0.00122	0.0364	-0.00118	0.03644	-0.00126	0.000617273	0.0327166
0.03656	0.00106	0.03649	0.000772	0.03652	0.000816	0.03653	-0.00127	0.03651	-0.00124	0.03654	-0.00131	0.000619734	0.0327146
0.03667	0.00108	0.03659	0.000788	0.03662	0.000816	0.03664	-0.00132	0.03661	-0.00126	0.03665	-0.00136	0.000622195	0.0327115
0.03677	0.00108	0.0367	0.000788	0.03673	0.000816	0.03674	-0.00134	0.03671	-0.00129	0.03675	-0.00139	0.000624656	0.0327072
0.03688	0.00105	0.0368	0.000777	0.03683	0.000816	0.03685	-0.00138	0.03682	-0.00133	0.03686	-0.00143	0.000627129	0.0327018
0.03698	0.00102	0.03691	0.000764	0.03693	0.000798	0.03695	-0.00137	0.03692	-0.00133	0.03696	-0.00144	0.000629601	0.0326953
0.03709	0.000996	0.03701	0.000757	0.03704	0.000762	0.03705	-0.0014	0.03703	-0.00134	0.03706	-0.00147	0.000632074	0.0326876
0.03719	0.000965	0.03712	0.000736	0.03714	0.000725	0.03716	-0.00138	0.03713	-0.00134	0.03717	-0.00146	0.000634547	0.0326788
0.03729	0.000936	0.03722	0.000702	0.03725	0.000671	0.03726	-0.00138	0.03723	-0.00134	0.03727	-0.00148	0.000637031	0.0326688
0.0374	0.00091	0.03732	0.000668	0.03735	0.000619	0.03737	-0.00135	0.03734	-0.00132	0.03738	-0.00146	0.000639515	0.0326576
0.0375	0.000871	0.03743	0.000611	0.03746	0.000593	0.03747	-0.00133	0.03744	-0.0013	0.03748	-0.00147	0.000642	0.0326454
0.03761	0.000827	0.03753	0.000559	0.03756	0.000572	0.03758	-0.00131	0.03755	-0.00127	0.03759	-0.00145	0.000644484	0.032632
0.03771	0.00079	0.03764	0.00051	0.03766	0.000556	0.03768	-0.00128	0.03765	-0.0012	0.03769	-0.00143	0.000646981	0.0326173
0.03781	0.00077	0.03774	0.000499	0.03777	0.000564	0.03778	-0.00127	0.03776	-0.00115	0.03779	-0.00139	0.000649477	0.0326016
0.03792	0.000754	0.03785	0.000517	0.03787	0.000569	0.03789	-0.00122	0.03786	-0.00106	0.0379	-0.00134	0.000651974	0.0325847
0.03802	0.000733	0.03795	0.000525	0.03798	0.000572	0.03799	-0.00122	0.03796	-0.00107	0.038	-0.0013	0.00065447	0.0325666
0.03813	0.00072	0.03805	0.000538	0.03808	0.000564	0.0381	-0.00119	0.03807	-0.00111	0.03811	-0.00126	0.000656979	0.0325473
0.03823	0.00071	0.03816	0.000541	0.03818	0.000549	0.0382	-0.00118	0.03817	-0.00112	0.03821	-0.00128	0.000659488	0.0325269
0.03834	0.000689	0.03826	0.000541	0.03829	0.000533	0.03831	-0.00116	0.03828	-0.00114	0.03831	-0.00129	0.000661997	0.0325053
0.03844	0.000668	0.03837	0.000536	0.03839	0.000525	0.03841	-0.00114	0.03838	-0.00112	0.03842	-0.00134	0.000664506	0.0324826
0.03854	0.000653	0.03847	0.000533	0.0385	0.00052	0.03851	-0.00113	0.03848	-0.0011	0.03852	-0.00133	0.00066702	0.0324587
0.03865	0.000632	0.03857	0.000517	0.0386	0.000515	0.03862	-0.00109	0.03859	-0.00108	0.03863	-0.00133	0.000669533	0.0324337
0.03875	0.000616	0.03868	0.000502	0.03871	0.000497	0.03872	-0.00105	0.03869	-0.00103	0.03873	-0.00131	0.000672046	0.0324075
0.03886	0.000595	0.03878	0.000494	0.03881	0.000478	0.03883	-0.00104	0.0388	-0.000998	0.03884	-0.00129	0.00067456	0.0323802
0.03896	0.000575	0.03889	0.000489	0.03891	0.000471	0.03893	-0.00102	0.0389	-0.000959	0.03894	-0.00127	0.000677053	0.032352
0.03906	0.000551	0.03899	0.000473	0.03902	0.000463	0.03903	-0.00102	0.03901	-0.000905	0.03904	-0.00122	0.000679546	0.0323227
0.03917	0.000536	0.03909	0.00046	0.03912	0.000455	0.03914	-0.00102	0.03911	-0.000894	0.03915	-0.00118	0.000682039	0.0322922
0.03927	0.000517	0.0392	0.000445	0.03923	0.00045	0.03924	-0.00102	0.03921	-0.000913	0.03925	-0.00112	0.000684532	0.0322607
0.03938	0.000502	0.0393	0.000434	0.03933	0.00045	0.03935	-0.00102	0.03932	-0.000905	0.03936	-0.00111	0.000687006	0.0322283
0.03948	0.000489	0.03941	0.000413	0.03943	0.000445	0.03945	-0.00103	0.03942	-0.00091	0.03946	-0.00113	0.00068948	0.0321948
0.03959	0.000468	0.03951	0.000398	0.03954	0.000442	0.03955	-0.0009958	0.03953	-0.00091	0.03957	-0.00111	0.000691953	0.0321603
0.03969	0.000452	0.03962	0.000387	0.03964	0.000432	0.03966	-0.0009906	0.03963	-0.000881	0.03967	-0.00112	0.000694427	0.0321247
0.03979	0.000426	0.03972	0.000372	0.03975	0.000432	0.03976	-0.0009776	0.03973	-0.000855	0.03977	-0.00111	0.000696882	0.0320882
0.0399	0.000408	0.03982	0.000346	0.03985	0.000413	0.03987	-0.0009282	0.03984	-0.000837	0.03988	-0.00107	0.000699337	0.0320508
0.04	0.00038	0.03993	0.000325	0.03996	0.000398	0.03997	-0.0008944	0.03994	-0.000798	0.03998	-0.00105	0.000701792	0.0320122
0.04011	0.000348	0.04003	0.000291	0.04006	0.000382	0.04008	-0.000858	0.04005	-0.000741	0.04009	-0.00102	0.000704247	0.0319726
0.04021	0.000312	0.04014	0.000257	0.04016	0.000354	0.04018	-0.0008008	0.04015	-0.000702	0.04019	-0.0009646	0.000706685	0.0319323
0.04031	0.000268	0.04024	0.000232	0.04027	0.000325	0.04028	-0.000754	0.04026	-0.000653	0.04029	-0.000923	0.000709122	0.0318909
0.04042	0.000223	0.04034	0.000196	0.04037	0.000281	0.04039	-0.0006942	0.04036	-0.000595	0.0404	-0.0008606	0.00071156	0.0318485
0.04052	0.000181	0.04045	0.000168	0.04048	0.000238	0.04049	-0.0006266	0.04046	-0.00053	0.0405	-0.0007904	0.000713997	0.0318051
0.04063	0.00014	0.04055	0.000133	0.04058	0.000194	0.0406	-0.0005616	0.04057	-0.000452	0.04061	-0.0007228	0.000716418	0.0317609
0.04073	8.74e-05	0.04066	0.000107	0.04068	0.000148	0.0407	-0.0004888	0.04067	-0.000385	0.04071	-0.00065	0.000718838	0.0317158
0.04084	3.77e-05	0.04076	6.94e-05	0.04079	9.75e-05	0.0408	-0.0004186	0.04078	-0.00032	0.04081	-0.0005694	0.000721259	0.0316696
0.04094	-2.78e-05	0.04087	3.64e-05	0.04089	5.69e-05	0.04091	-0.0003458	0.04088	-0.000236	0.04092	-0.0004758	0.00072368	0.0316225
0.04104	-9.31e-05	0.04097	6.42e-08	0.041	3.41e-05	0.04101	-0.0002678	0.04098	-0.000144	0.04102	-0.0003718	0.000726084	0.0315747
0.04115	-0.000145	0.04107	-3.85e-05	0.0411	3.72e-06	0.04112	-0.00018226	0.04109	-4.55e-05	0.04113	-0.0002678	0.000728488	0.0315259
0.04125	-0.00019	0.04118	-6.84e-05	0.04121	-1.78e-05	0.04122	-9.62e-05	0.04119	6.03e-05	0.04123	-0.00016848	0.000730893	0.0314761
0.04136	-0.00023	0.04128	-0.000108	0.04131	-4e-05	0.04133	-1.1232e-05	0.0413	0.000127	0.04134	-9.36e-05	0.000733297	0.0314253
0.04146	-0.000268	0.04139	-0.000141	0.04141	-6.73e-05	0.04143	6.942e-05	0.0414	0.000184	0.04144	-3.588e-05	0.000735686	0.031374
0.04156	-0.000302	0.04149	-0.000172	0.04152	-8.92e-05	0.04153	0.0001469	0.04151	0.000234	0.04154	6.604e-06	0.000738075	0.0313216
0.04167	-0.000325	0.04159	-0.000204	0.04162	-0.000114	0.04164	0.0002184	0.04161	0.00027	0.04165	4.992e-05	0.000740464	0.0312683
0.04177	-0.000348	0.0417	-0.000227	0.04173	-0.000132	0.04174	0.000273	0.04171	0.000312	0.04175	0.00010738	0.000742853	0.0312141
0.04188	-0.000367	0.0418	-0.000242	0.04183	-0.000152	0.04185	0.0003172	0.04182	0.000359	0.04186	0.0001599	0.000745227	0.0311592
0.04198	-0.000382	0.04191	-0.000254	0.04193	-0.000158	0.04195	0.0003666	0.04192	0.000411	0.04196	0.00021814	0.000747601	0.0311034
0.04209	-0.000398	0.04201	-0.000263	0.04204	-0.000167	0.04205	0.0003978	0.04203	0.000458	0.04206	0.0002756	0.000749975	0.0310467
0.04219	-0.000413	0.04212	-0.000265	0.04214	-0.00018	0.04216	0.0004368	0.04213	0.000499	0.04217	0.0003302	0.000752349	0.0309891
0.04229	-0.000432	0.04222	-0.000268	0.04225	-0.000189	0.04226	0.0004706	0.04223	0.000546	0.04227	0.0003874	0.000754708	0.0309309
0.0424	-0.000447	0.04232	-0.000283	0.04235	-0.000205	0.04237	0.0005148	0.04234	0.00058	0.04238	0.0004316	0.000757068	0.0308718
0.0425	-0.000458	0.04243	-0.000286	0.04246	-0.000202	0.04247	0.0005408	0.04244	0.000621	0.04248	0.0004836	0.000759427	0.0308118
0.04261	-0.000468	0.04253	-0.000291	0.04256	-0.000208	0.04258	0.0005824	0.04255	0.000666	0.04259	0.000533	0.000761787	0.0307509
0.04271	-0.000484	0.04264	-0.000302	0.04266	-0.000217	0.04268	0.0006136	0.04265	0.000694	0.04269	0.0005668	0.000764132	0.0306894
0.04282	-0.000499	0.04274	-0.000315	0.04277	-0.000223	0.04278	0.0006422	0.04276	0.000718	0.04279	0.0006188	0.000766478	0.0306271
0.04292	-0.00052	0.04284	-0.000333	0.04287	-0.000238	0.04289	0.0006708	0.04286	0.000762	0.0429	0.0006526	0.000768823	0.0305639
0.04302	-0.000536	0.04295	-0.000343	0.04298	-0.000252	0.04299	0.0006968	0.04296	0.000801	0.043	0.0006968	0.000771169	0.0304998
0.04313	-0.000559	0.04305	-0.000369	0.04308	-0.000268	0.0431	0.0007384	0.04307	0.00084	0.04311	0.0007436	0.000773501	0.0304352
0.04323	-0.000582	0.04316	-0.000387	0.04318	-0.000289	0.0432	0.0007696	0.04317	0.000868	0.04321	0.0007982	0.000775832	0.0303698
0.04334	-0.000603	0.04326	-0.000411	0.04329	-0.000315	0.0433	0.0008034	0.04328	0.000902	0.04331	0.0008398	0.000778164	0.0303035
0.04344	-0.000642	0.04337	-0.000437	0.04339	-0.000335	0.04341	0.0008424	0.04338	0.000959	0.04342	0.0008814	0.000780496	0.0302363
0.04354	-0.000676	0.04347	-0.000465	0.0435	-0.000354	0.04351	0.0008788	0.04349	0.000998	0.04352	0.0009412	0.000782815	0.0301687
0.04365	-0.000694	0.04357	-0.000497	0.0436	-0.00038	0.04362	0.0009334	0.04359	0.00103	0.04363	0.001	0.000785134	0.0301002
0.04375	-0.000718	0.04368	-0.000512	0.04371	-0.000403	0.04372	0.0009828	0.04369	0.00108	0.04373	0.00105	0.000787452	0.0300309
0.04386	-0.000741	0.04378	-0.000533	0.04381	-0.000416	0.04383	0.00103	0.0438	0.00114	0.04384	0.0011	0.000789771	0.0299608
0.04396	-0.000759	0.04389	-0.000549	0.04391	-0.000439	0.04393	0.0011	0.0439	0.00117	0.04394	0.00116	0.000792077	0.0298902
0.04406	-0.000783	0.04399	-0.000567	0.04402	-0.00046	0.04403	0.00115	0.04401	0.00123	0.04404	0.0012	0.000794383	0.0298188
0.04417	-0.000788	0.04409	-0.000582	0.04412	-0.000463	0.04414	0.00118	0.04411	0.00127	0.04415	0.00126	0.000796688	0.0297466
0.04427	-0.000798	0.0442	-0.000588	0.04423	-0.000468	0.04424	0.00127	0.04421	0.00129	0.04425	0.00132	0.000798994	0.0296736
0.04438	-0.000809	0.0443	-0.00059	0.04433	-0.000481	0.04435	0.00129	0.04432	0.00136	0.04436	0.00136	0.000801287	0.0296002
0.04448	-0.000816	0.04441	-0.000585	0.04443	-0.000491	0.04445	0.00134	0.04442	0.00137	0.04446	0.00141	0.000803581	0.0295259
0.04459	-0.000811	0.04451	-0.000588	0.04454	-0.000497	0.04455	0.00139	0.04453	0.00141	0.04456	0.00144	0.000805874	0.0294509
0.04469	-0.000809	0.04462	-0.000593	0.04464	-0.000494	0.04466	0.00139	0.04463	0.00144	0.04467	0.00148	0.000808167	0.0293751
0.04479	-0.000822	0.04472	-0.00059	0.04475	-0.000486	0.04476	0.00145	0.04473	0.00145	0.04477	0.00151	0.000810448	0.029299
0.0449	-0.000819	0.04482	-0.000582	0.04485	-0.000489	0.04487	0.00144	0.04484	0.00149	0.04488	0.00154	0.000812729	0.029222
0.045	-0.000801	0.04493	-0.000577	0.04496	-0.000491	0.04497	0.00146	0.04494	0.00148	0.04498	0.00156	0.00081501	0.0291443
0.04511	-0.000801	0.04503	-0.000575	0.04506	-0.000497	0.04508	0.00147	0.04505	0.0015	0.04509	0.00157	0.000817291	0.0290658
0.04521	-0.000803	0.04514	-0.000577	0.04516	-0.000489	0.04518	0.00146	0.04515	0.00149	0.04519	0.00159	0.00081956	0.028987
0.04531	-0.000785	0.04524	-0.000569	0.04527	-0.000484	0.04528	0.00147	0.04526	0.0015	0.04529	0.00159	0.000821829	0.0289074
0.04542	-0.000775	0.04534	-0.000559	0.04537	-0.000484	0.04539	0.00144	0.04536	0.0015	0.0454	0.0016	0.000824098	0.0288271
0.04552	-0.000762	0.04545	-0.000551	0.04548	-0.000481	0.04549	0.00146	0.04546	0.00148	0.0455	0.00159	0.000826367	0.028746
0.04563	-0.000749	0.04555	-0.000533	0.04558	-0.000471	0.0456	0.00142	0.04557	0.00148	0.04561	0.0016	0.000828624	0.0286646
0.04573	-0.000731	0.04566	-0.000538	0.04568	-0.000468	0.0457	0.00143	0.04567	0.00144	0.04571	0.00158	0.000830881	0.0285825
0.04584	-0.000707	0.04576	-0.000536	0.04579	-0.000463	0.04581	0.00141	0.04578	0.00145	0.04581	0.00158	0.000833139	0.0284996
0.04594	-0.000692	0.04587	-0.00052	0.04589	-0.000452	0.04591	0.00139	0.04588	0.00139	0.04592	0.00156	0.000835396	0.028416
0.04604	-0.000671	0.04597	-0.000491	0.046	-0.000434	0.04601	0.00139	0.04598	0.00136	0.04602	0.00155	0.000837641	0.0283322
0.04615	-0.00065	0.04607	-0.000468	0.0461	-0.000413	0.04612	0.00135	0.04609	0.00132	0.04613	0.00152	0.000839887	0.0282476
0.04625	-0.000621	0.04618	-0.00045	0.04621	-0.000403	0.04622	0.00135	0.04619	0.00126	0.04623	0.00151	0.000842132	0.0281623
0.04636	-0.000595	0.04628	-0.000437	0.04631	-0.000387	0.04633	0.00132	0.0463	0.00125	0.04634	0.00147	0.000844378	0.0280763
0.04646	-0.00058	0.04639	-0.000411	0.04641	-0.000372	0.04643	0.00129	0.0464	0.00118	0.04644	0.00145	0.000846612	0.0279901
0.04656	-0.000559	0.04649	-0.000395	0.04652	-0.000361	0.04653	0.00127	0.04651	0.00121	0.04654	0.00143	0.000848846	0.0279031
0.04667	-0.000536	0.04659	-0.000377	0.04662	-0.000338	0.04664	0.00123	0.04661	0.00123	0.04665	0.00138	0.000851081	0.0278155
0.04677	-0.000512	0.0467	-0.000367	0.04673	-0.000328	0.04674	0.00121	0.04671	0.00119	0.04675	0.00135	0.000853315	0.0277272
0.04688	-0.000494	0.0468	-0.000356	0.04683	-0.000317	0.04685	0.00117	0.04682	0.0012	0.04686	0.00129	0.000855538	0.0276387
0.04698	-0.000473	0.04691	-0.000341	0.04693	-0.000309	0.04695	0.00112	0.04692	0.00118	0.04696	0.00128	0.000857761	0.0275495
0.04709	-0.000463	0.04701	-0.000333	0.04704	-0.000302	0.04705	0.00112	0.04703	0.00114	0.04707	0.00124	0.000859984	0.0274596
0.04719	-0.000452	0.04712	-0.000328	0.04714	-0.000302	0.04716	0.00108	0.04713	0.00114	0.04717	0.00121	0.000862207	0.027369
0.04729	-0.000439	0.04722	-0.000328	0.04725	-0.000307	0.04726	0.00103	0.04723	0.00112	0.04727	0.00124	0.000864418	0.0272783
0.0474	-0.000419	0.04732	-0.000315	0.04735	-0.000302	0.04737	0.00102	0.04734	0.00107	0.04738	0.00119	0.00086663	0.0271869
0.0475	-0.000398	0.04743	-0.000307	0.04746	-0.000296	0.04747	0.001	0.04744	0.00105	0.04748	0.00118	0.000868842	0.0270949
0.04761	-0.00038	0.04753	-0.000294	0.04756	-0.000286	0.04758	0.000975	0.04755	0.00102	0.04759	0.00117	0.000871054	0.0270022
0.04771	-0.000348	0.04764	-0.000286	0.04766	-0.000276	0.04768	0.0009464	0.04765	0.000988	0.04769	0.00113	0.000873255	0.0269093
0.04781	-0.000333	0.04774	-0.00027	0.04777	-0.000265	0.04778	0.000936	0.04776	0.000949	0.04779	0.00112	0.000875456	0.0268159
0.04792	-0.000302	0.04784	-0.000258	0.04787	-0.000245	0.04789	0.0008892	0.04786	0.000923	0.0479	0.00109	0.000877657	0.0267217
0.04802	-0.000268	0.04795	-0.000243	0.04798	-0.000216	0.04799	0.000858	0.04796	0.000876	0.048	0.00103	0.000879858	0.026627
0.04813	-0.000244	0.04805	-0.000215	0.04808	-0.000197	0.0481	0.0008268	0.04807	0.000819	0.04811	0.0009984	0.000882048	0.0265321
0.04823	-0.000203	0.04816	-0.00019	0.04818	-0.000167	0.0482	0.0007852	0.04817	0.000783	0.04821	0.0009594	0.000884238	0.0264366
0.04834	-0.000171	0.04826	-0.000165	0.04829	-0.000135	0.0483	0.000741	0.04828	0.000733	0.04831	0.0008944	0.000886428	0.0263405
0.04844	-0.000131	0.04837	-0.000137	0.04839	-0.000109	0.04841	0.000676	0.04838	0.000689	0.04842	0.000845	0.000888618	0.0262438
0.04854	-9.7e-05	0.04847	-0.000103	0.0485	-7.75e-05	0.04851	0.000624	0.04848	0.000632	0.04852	0.0007956	0.000890797	0.026147
0.04865	-5.72e-05	0.04857	-6.84e-05	0.0486	-5.54e-05	0.04862	0.000572	0.04859	0.000569	0.04863	0.0007332	0.000892977	0.0260496
0.04875	-1.82e-05	0.04868	-3.74e-05	0.04871	-2.65e-05	0.04872	0.0005174	0.04869	0.00051	0.04873	0.0006708	0.000895156	0.0259516
						0.04883	0.0004472	0.0488	0.000442	0.04884	0.0006058	0.000897336	0.025853
						0.04893	0.0003952	0.0489	0.00038	0.04894	0.0005356	0.000899504	0.0257543
						0.04903	0.000325	0.04901	0.000328	0.04904	0.0004836	0.000901673	0.0256551
						0.04914	0.0002678	0.04911	0.000268	0.04915	0.000416	0.000903842	0.0255553
						0.04924	0.00020306	0.04921	0.000183	0.04925	0.000351	0.00090601	0.0254549
						0.04935	0.00013546	0.04932	0.000133	0.04936	0.000286	0.000908169	0.0253544
						0.04945	7.28e-05	0.04942	6.29e-05	0.04946	0.00021736	0.000910327	0.0252534
						0.04955	7.878e-06	0.04953	-4.91e-06	0.04956	0.00016068	0.000912485	0.0251519
						0.04966	-4.55e-05	0.04963	-7.7e-05	0.04967	0.00010322	0.000914643	0.0250498
						0.04976	-0.00011076	0.04973	-0.000129	0.04977	3.692e-05	0.000916791	0.0249477
						0.04987	-0.00016198	0.04984	-0.000176	0.04988	-2.4674e-05	0.000918938	0.024845
						0.04997	-0.00021762	0.04994	-0.000235	0.04998	-7.748e-05	0.000921086	0.0247418
						0.05008	-0.0002626	0.05005	-0.000268	0.05009	-0.00013572	0.000923234	0.0246381
						0.05018	-0.0003068	0.05015	-0.000317	0.05019	-0.00019214	0.000925371	0.0245343
						0.05028	-0.0003536	0.05026	-0.000351	0.05029	-0.0002509	0.000927508	0.0244301
						0.05039	-0.00039	0.05036	-0.000385	0.0504	-0.0002964	0.000929645	0.0243253
						0.05049	-0.0004212	0.05046	-0.000419	0.0505	-0.0003484	0.000931783	0.02422
						0.0506	-0.0004602	0.05057	-0.00046	0.05061	-0.0003952	0.000933909	0.0241148
						0.0507	-0.0004992	0.05067	-0.000499	0.05071	-0.0004472	0.000936036	0.024009
						0.0508	-0.000533	0.05078	-0.00052	0.05081	-0.0004914	0.000938163	0.0239028
						0.05091	-0.0005668	0.05088	-0.000549	0.05092	-0.0005408	0.00094029	0.023796
						0.05101	-0.0005954	0.05099	-0.000606	0.05102	-0.000585	0.000942406	0.0236894
						0.05112	-0.0006292	0.05109	-0.000645	0.05113	-0.0006266	0.000944522	0.0235822
						0.05122	-0.0006734	0.05119	-0.000692	0.05123	-0.0006656	0.000946639	0.0234745
						0.05133	-0.0007072	0.0513	-0.000715	0.05134	-0.000715	0.000948755	0.0233664
						0.05143	-0.0007384	0.0514	-0.000759	0.05144	-0.0007644	0.000950861	0.0232583
						0.05153	-0.0007722	0.05151	-0.000819	0.05154	-0.0007904	0.000952967	0.0231498
						0.05164	-0.0008268	0.05161	-0.000837	0.05165	-0.0008346	0.000955073	0.0230409
						0.05174	-0.000858	0.05171	-0.000871	0.05175	-0.000884	0.000957179	0.0229314
						0.05185	-0.0008788	0.05182	-0.00092	0.05186	-0.0009256	0.000959275	0.0228221
						0.05195	-0.000923	0.05192	-0.000941	0.05196	-0.0009516	0.00096137	0.0227123
						0.05205	-0.0009646	0.05203	-0.00097	0.05206	-0.0009958	0.000963466	0.0226021
						0.05216	-0.0009802	0.05213	-0.00102	0.05217	-0.00103	0.000965562	0.0224915
						0.05226	-0.00102	0.05223	-0.00104	0.05227	-0.00105	0.000967647	0.0223809
						0.05237	-0.00105	0.05234	-0.00106	0.05238	-0.00109	0.000969732	0.02227
						0.05247	-0.00107	0.05244	-0.00111	0.05248	-0.00112	0.000971817	0.0221586
						0.05258	-0.0011	0.05255	-0.00111	0.05259	-0.00113	0.000973903	0.0220468
						0.05268	-0.00112	0.05265	-0.00113	0.05269	-0.00117	0.000975977	0.0219352
						0.05278	-0.00113	0.05276	-0.00115	0.05279	-0.00117	0.000978052	0.0218231
						0.05289	-0.00115	0.05286	-0.00115	0.0529	-0.00119	0.000980127	0.0217107
						0.05299	-0.00115	0.05296	-0.00118	0.053	-0.0012	0.000982202	0.0215978
						0.0531	-0.00116	0.05307	-0.00117	0.05311	-0.0012	0.000984266	0.0214851
						0.0532	-0.00116	0.05317	-0.00118	0.05321	-0.00122	0.00098633	0.021372
						0.0533	-0.00115	0.05328	-0.00118	0.05331	-0.00122	0.000988395	0.0212586
						0.05341	-0.00116	0.05338	-0.00115	0.05342	-0.00124	0.000990459	0.0211447
						0.05351	-0.00115	0.05348	-0.00116	0.05352	-0.00125	0.000992513	0.0210311
						0.05362	-0.00114	0.05359	-0.00115	0.05363	-0.00125	0.000994567	0.0209171
						0.05372	-0.00113	0.05369	-0.00112	0.05373	-0.00126	0.000996621	0.0208027
						0.05383	-0.0011	0.0538	-0.0011	0.05384	-0.00124	0.000998675	0.0206879
						0.05393	-0.00109	0.0539	-0.00106	0.05394	-0.00125	0.00100072	0.0205734
						0.05403	-0.00107	0.05401	-0.00101	0.05404	-0.00123	0.00100276	0.0204585
						0.05414	-0.00105	0.05411	-0.00098	0.05415	-0.00122	0.0010048	0.0203433
						0.05424	-0.00104	0.05421	-0.000933	0.05425	-0.00121	0.00100685	0.0202277
						0.05435	-0.00101	0.05432	-0.00092	0.05436	-0.00118	0.00100888	0.0201123
						0.05445	-0.0009854	0.05442	-0.000928	0.05446	-0.00116	0.00101091	0.0199967
						0.05455	-0.0009776	0.05453	-0.00092	0.05457	-0.00114	0.00101295	0.0198807
						0.05466	-0.0009542	0.05463	-0.000915	0.05467	-0.0011	0.00101498	0.0197643
						0.05476	-0.0009256	0.05473	-0.000915	0.05477	-0.00108	0.001017	0.0196482
						0.05487	-0.0009126	0.05484	-0.000879	0.05488	-0.00103	0.00101902	0.0195319
						0.05497	-0.0008788	0.05494	-0.000855	0.05498	-0.0009984	0.00102104	0.0194151
						0.05508	-0.000845	0.05505	-0.000837	0.05509	-0.0009672	0.00102307	0.0192981
						0.05518	-0.0008242	0.05515	-0.000811	0.05519	-0.000936	0.00102508	0.0191814
						0.05528	-0.0007982	0.05526	-0.00077	0.05529	-0.000897	0.00102709	0.0190644
						0.05539	-0.0007514	0.05536	-0.000749	0.0554	-0.0008762	0.0010291	0.018947
						0.05549	-0.0007176	0.05546	-0.000718	0.0555	-0.0008528	0.00103111	0.0188294
						0.0556	-0.0006864	0.05557	-0.000676	0.05561	-0.0008216	0.00103311	0.0187121
						0.0557	-0.0006474	0.05567	-0.000637	0.05571	-0.0007982	0.00103511	0.0185945
						0.0558	-0.0006136	0.05578	-0.000601	0.05581	-0.0007722	0.00103711	0.0184766
						0.05591	-0.0005642	0.05588	-0.000567	0.05592	-0.000728	0.00103911	0.0183585
						0.05601	-0.0005304	0.05598	-0.000528	0.05602	-0.0006864	0.0010411	0.0182407
						0.05612	-0.000494	0.05609	-0.000478	0.05613	-0.0006552	0.00104309	0.0181226
						0.05622	-0.0004524	0.05619	-0.000434	0.05623	-0.0006136	0.00104508	0.0180042
						0.05633	-0.0003952	0.0563	-0.000385	0.05634	-0.0005564	0.00104707	0.0178856
						0.05643	-0.0003562	0.0564	-0.000343	0.05644	-0.0005044	0.00104905	0.0177674
						0.05653	-0.0002938	0.05651	-0.000294	0.05654	-0.0004498	0.00105103	0.0176489
						0.05664	-0.00024882	0.05661	-0.000241	0.05665	-0.0003952	0.001053	0.0175301
						0.05674	-0.00020176	0.05671	-0.000184	0.05675	-0.0003432	0.00105498	0.0174111
						0.05685	-0.00014066	0.05682	-0.000128	0.05686	-0.0002938	0.00105695	0.0172925
						0.05695	-9.256e-05	0.05692	-7.28e-05	0.05696	-0.00022464	0.00105892	0.0171737
						0.05705	-4.498e-05	0.05703	-1.98e-05	0.05706	-0.00016302	0.00106088	0.0170546
						0.05716	6.058e-06	0.05713	3.87e-05	0.05717	-0.0001105	0.00106285	0.0169353
						0.05726	6.24e-05	0.05723	8.87e-05	0.05727	-4.446e-05	0.00106481	0.0168165
						0.05737	0.00011128	0.05734	0.000136	0.05738	1.3884e-05	0.00106676	0.0166974
						0.05747	0.00016276	0.05744	0.0002	0.05748	6.916e-05	0.00106872	0.016578
						0.05758	0.00021606	0.05755	0.000243	0.05759	0.00013078	0.00107067	0.0164585
						0.05768	0.0002678	0.05765	0.000302	0.05769	0.0001768	0.00107262	0.0163394
						0.05778	0.0003094	0.05776	0.000343	0.05779	0.00022906	0.00107456	0.0162201
						0.05789	0.0003588	0.05786	0.000387	0.0579	0.0002808	0.0010765	0.0161006
						0.05799	0.0004056	0.05796	0.000445	0.058	0.0003328	0.00107845	0.0159809
						0.0581	0.0004524	0.05807	0.000476	0.05811	0.0003822	0.00108038	0.0158617
						0.0582	0.000494	0.05817	0.00051	0.05821	0.0004238	0.00108231	0.0157422
						0.0583	0.000533	0.05828	0.000549	0.05831	0.0004732	0.00108424	0.0156226
						0.05841	0.0005824	0.05838	0.00059	0.05842	0.0005148	0.00108618	0.0155028
						0.05851	0.0006136	0.05848	0.000624	0.05852	0.0005616	0.0010881	0.0153835
						0.05862	0.0006526	0.05859	0.000666	0.05863	0.0006006	0.00109002	0.0152641
						0.05872	0.0006864	0.05869	0.000694	0.05873	0.0006526	0.00109194	0.0151444
						0.05883	0.0007202	0.0588	0.000718	0.05884	0.0006968	0.00109386	0.0150246
						0.05893	0.0007644	0.0589	0.000762	0.05894	0.000728	0.00109576	0.0149053
						0.05903	0.000793	0.05901	0.000793	0.05904	0.0007696	0.00109767	0.0147859
						0.05914	0.0008242	0.05911	0.000832	0.05915	0.000806	0.00109958	0.0146663
						0.05924	0.0008554	0.05921	0.00085	0.05925	0.000845	0.00110149	0.0145465
						0.05935	0.0008892	0.05932	0.000874	0.05936	0.000884	0.00110338	0.0144273
						0.05945	0.0009256	0.05942	0.000928	0.05946	0.0009152	0.00110528	0.014308
						0.05955	0.0009516	0.05953	0.000959	0.05956	0.0009516	0.00110717	0.0141885
						0.05966	0.0009776	0.05963	0.000978	0.05967	0.0009932	0.00110907	0.0140688
						0.05976	0.00102	0.05973	0.00102	0.05977	0.00102	0.00111095	0.0139498
						0.05987	0.00105	0.05984	0.00105	0.05988	0.00105	0.00111283	0.0138306
						0.05997	0.00106	0.05994	0.00107	0.05998	0.00109	0.00111472	0.0137113
						0.06008	0.00109	0.06005	0.00108	0.06009	0.00112	0.0011166	0.0135918
						0.06018	0.00111	0.06015	0.00113	0.06019	0.00113	0.00111847	0.013473
						0.06028	0.00112	0.06026	0.00114	0.06029	0.00118	0.00112034	0.0133541
						0.06039	0.00116	0.06036	0.00116	0.0604	0.00119	0.00112221	0.013235
						0.06049	0.00118	0.06046	0.00119	0.0605	0.00121	0.00112408	0.0131158
						0.0606	0.00118	0.06057	0.00119	0.06061	0.00125	0.00112593	0.0129973
						0.0607	0.00122	0.06067	0.00121	0.06071	0.00125	0.00112779	0.0128787
						0.0608	0.0012	0.06078	0.00123	0.06081	0.00128	0.00112965	0.0127599
						0.06091	0.00119	0.06088	0.00122	0.06092	0.00129	0.0011315	0.012641
						0.06101	0.00122	0.06098	0.00123	0.06102	0.00129	0.00113334	0.0125229
						0.06112	0.0012	0.06109	0.00124	0.06113	0.00132	0.00113519	0.0124047
						0.06122	0.00121	0.06119	0.00122	0.06123	0.00131	0.00113703	0.0122863
						0.06133	0.00122	0.0613	0.00122	0.06134	0.00132	0.00113887	0.0121678
						0.06143	0.0012	0.0614	0.00121	0.06144	0.00132	0.0011407	0.0120502
						0.06153	0.0012	0.06151	0.00119	0.06154	0.00131	0.00114253	0.0119324
						0.06164	0.0012	0.06161	0.00118	0.06165	0.00132	0.00114436	0.0118145
						0.06174	0.00116	0.06171	0.00114	0.06175	0.0013	0.00114619	0.0116965
						0.06185	0.00117	0.06182	0.00108	0.06186	0.0013	0.001148	0.0115793
						0.06195	0.00115	0.06192	0.00104	0.06196	0.00128	0.00114981	0.0114621
						0.06206	0.00112	0.06203	0.000972	0.06206	0.00126	0.00115163	0.0113447
						0.06216	0.00112	0.06213	0.000933	0.06217	0.00126	0.00115344	0.0112273
						0.06226	0.00111	0.06223	0.000975	0.06227	0.00122	0.00115524	0.0111107
						0.06237	0.00108	0.06234	0.00101	0.06238	0.00121	0.00115704	0.0109941
						0.06247	0.00105	0.06244	0.00102	0.06248	0.00119	0.00115884	0.0108773
						0.06258	0.00104	0.06255	0.000988	0.06259	0.00115	0.00116064	0.0107605
						0.06268	0.000988	0.06265	0.000985	0.06269	0.00112	0.00116242	0.0106446
						0.06278	0.0009672	0.06276	0.000967	0.06279	0.0011	0.00116421	0.0105287
						0.06289	0.0009516	0.06286	0.000933	0.0629	0.00103	0.00116599	0.0104126
						0.06299	0.0009048	0.06296	0.000918	0.063	0.001	0.00116777	0.0102965
						0.0631	0.0008606	0.06307	0.000887	0.06311	0.000975	0.00116954	0.0101813
						0.0632	0.0008398	0.06317	0.000855	0.06321	0.0009308	0.00117131	0.0100661
						0.0633	0.0008138	0.06328	0.000811	0.06331	0.000897	0.00117308	0.00995083
						0.06341	0.0007774	0.06338	0.000775	0.06342	0.0008814	0.00117485	0.00983548
						0.06351	0.0007332	0.06348	0.000749	0.06352	0.0008684	0.0011766	0.00972114
						0.06362	0.0006994	0.06359	0.000715	0.06363	0.000832	0.00117835	0.00960675
						0.06372	0.0006682	0.06369	0.000666	0.06373	0.0007904	0.0011801	0.0094923
						0.06383	0.0006422	0.0638	0.000621	0.06384	0.0007774	0.00118185	0.0093778
						0.06393	0.0005928	0.0639	0.000585	0.06394	0.000741	0.00118359	0.00926437
						0.06403	0.0005512	0.06401	0.000538	0.06404	0.0006994	0.00118532	0.00915088
						0.06414	0.0005226	0.06411	0.000502	0.06415	0.0006578	0.00118706	0.00903735
						0.06424	0.0004706	0.06421	0.000452	0.06425	0.0006188	0.00118879	0.00892378
						0.06435	0.000429	0.06432	0.0004	0.06436	0.0005746	0.00119051	0.00881132
						0.06445	0.0003848	0.06442	0.000348	0.06446	0.0005304	0.00119223	0.00869882
						0.06455	0.0003458	0.06453	0.000286	0.06456	0.0004862	0.00119395	0.00858629
						0.06466	0.0002912	0.06463	0.00025	0.06467	0.0004342	0.00119566	0.00847372
						0.06476	0.0002405	0.06473	0.000199	0.06477	0.000377	0.00119736	0.00836232
						0.06487	0.00020072	0.06484	0.000137	0.06488	0.0003328	0.00119906	0.00825089
						0.06497	0.00015106	0.06494	8.97e-05	0.06498	0.0002704	0.00120076	0.00813944
						0.06508	0.00010348	0.06505	3.3e-05	0.06509	0.00021788	0.00120246	0.00802795
						0.06518	4.602e-05	0.06515	-1.64e-05	0.06519	0.00016562	0.00120414	0.0079177
						0.06528	-1.495e-05	0.06526	-4.86e-05	0.06529	0.00011024	0.00120582	0.00780743
						0.06539	-5.746e-05	0.06536	-8.16e-05	0.0654	5.408e-05	0.0012075	0.00769714
						0.06549	-0.00010348	0.06546	-0.000121	0.0655	3.666e-06	0.00120918	0.00758683
						0.0656	-0.00015002	0.06557	-0.000164	0.06561	-4.81e-05	0.00121084	0.00747781
						0.0657	-0.0001924	0.06567	-0.000206	0.06571	-9.672e-05	0.0012125	0.00736878
						0.0658	-0.0002353	0.06578	-0.000263	0.06581	-0.00015028	0.00121416	0.00725974
						0.06591	-0.0002834	0.06588	-0.000291	0.06592	-0.00020384	0.00121582	0.00715069
						0.06601	-0.0003172	0.06598	-0.000325	0.06602	-0.00024986	0.00121745	0.00704301
						0.06612	-0.0003614	0.06609	-0.000374	0.06613	-0.0002964	0.00121909	0.00693531
						0.06622	-0.00039	0.06619	-0.000406	0.06623	-0.000338	0.00122073	0.00682762
						0.06633	-0.0004316	0.0663	-0.000434	0.06634	-0.0003874	0.00122237	0.00671992
						0.06643	-0.000481	0.0664	-0.000473	0.06644	-0.000429	0.00122399	0.00661366
						0.06653	-0.0005122	0.06651	-0.000523	0.06654	-0.0004654	0.0012256	0.0065074
						0.06664	-0.0005382	0.06661	-0.000551	0.06665	-0.0005122	0.00122722	0.00640115
						0.06674	-0.0005616	0.06671	-0.000575	0.06675	-0.0005512	0.00122884	0.0062949
						0.06685	-0.000598	0.06682	-0.000601	0.06686	-0.0005902	0.00123043	0.00619017
						0.06695	-0.000637	0.06692	-0.000637	0.06696	-0.0006318	0.00123203	0.00608546
						0.06705	-0.0006552	0.06703	-0.000679	0.06706	-0.0006578	0.00123362	0.00598075
						0.06716	-0.0006682	0.06713	-0.000694	0.06717	-0.0006916	0.00123521	0.00587605
						0.06726	-0.000702	0.06724	-0.000707	0.06727	-0.000728	0.00123678	0.00577297
						0.06737	-0.0007384	0.06734	-0.000741	0.06738	-0.000767	0.00123835	0.00566991
						0.06747	-0.0007592	0.06744	-0.000777	0.06748	-0.0007904	0.00123992	0.00556686
						0.06758	-0.0007774	0.06755	-0.00078	0.06759	-0.0008164	0.00124149	0.00546382
						0.06768	-0.0008008	0.06765	-0.000785	0.06769	-0.0008554	0.00124303	0.00536251
						0.06778	-0.0008424	0.06776	-0.000819	0.06779	-0.0008866	0.00124457	0.00526122
						0.06789	-0.0008528	0.06786	-0.000848	0.0679	-0.0009048	0.00124612	0.00515995
						0.06799	-0.0008554	0.06796	-0.00085	0.068	-0.0009282	0.00124766	0.0050587
						0.0681	-0.0008944	0.06807	-0.000858	0.06811	-0.0009594	0.00124917	0.0049593
						0.0682	-0.0009178	0.06817	-0.000892	0.06821	-0.000975	0.00125069	0.00485992
						0.0683	-0.0009152	0.06828	-0.000907	0.06831	-0.0009958	0.0012522	0.00476056
						0.06841	-0.0009386	0.06838	-0.000915	0.06842	-0.00102	0.00125372	0.00466123
						0.06851	-0.0009542	0.06848	-0.000954	0.06852	-0.00103	0.0012552	0.00456388
						0.06862	-0.0009516	0.06859	-0.000941	0.06863	-0.00105	0.00125669	0.00446656
						0.06872	-0.0009646	0.06869	-0.000944	0.06873	-0.00106	0.00125817	0.00436927
						0.06883	-0.0009802	0.0688	-0.000972	0.06884	-0.00106	0.00125966	0.004272
						0.06893	-0.0009698	0.0689	-0.000962	0.06894	-0.00108	0.00126111	0.00417688
						0.06903	-0.000975	0.06901	-0.000957	0.06904	-0.00108	0.00126256	0.00408179
						0.06914	-0.0009802	0.06911	-0.000972	0.06915	-0.00107	0.00126402	0.00398673
						0.06924	-0.0009594	0.06921	-0.000967	0.06925	-0.00107	0.00126547	0.0038917
						0.06935	-0.000962	0.06932	-0.000962	0.06936	-0.00107	0.00126689	0.00379901
						0.06945	-0.0009568	0.06942	-0.000962	0.06946	-0.00105	0.0012683	0.00370635
						0.06956	-0.0009542	0.06953	-0.000946	0.06956	-0.00105	0.00126972	0.00361372
						0.06966	-0.0009334	0.06963	-0.000936	0.06967	-0.00102	0.00127114	0.00352113
						0.06976	-0.0009308	0.06973	-0.000931	0.06977	-0.001	0.00127252	0.0034311
						0.06987	-0.00091	0.06984	-0.00091	0.06988	-0.00101	0.0012739	0.0033411
						0.06997	-0.0008996	0.06994	-0.000881	0.06998	-0.000975	0.00127528	0.00325114
						0.07008	-0.0008866	0.07005	-0.000874	0.07009	-0.000962	0.00127665	0.00316122
						0.07018	-0.0008632	0.07015	-0.000858	0.07019	-0.0009568	0.00127799	0.00307414
						0.07028	-0.0008398	0.07026	-0.000822	0.07029	-0.000936	0.00127932	0.00298709
						0.07039	-0.0008138	0.07036	-0.000801	0.0704	-0.0009152	0.00128066	0.00290009
						0.07049	-0.0007982	0.07046	-0.000783	0.0705	-0.0009126	0.001282	0.00281312
						0.0706	-0.0007592	0.07057	-0.000746	0.07061	-0.0008918	0.00128328	0.00272935
						0.0707	-0.0007332	0.07067	-0.000715	0.07071	-0.000858	0.00128457	0.00264563
						0.0708	-0.0007098	0.07078	-0.000689	0.07082	-0.0008424	0.00128586	0.00256194
						0.07091	-0.0006812	0.07088	-0.000655	0.07092	-0.000819	0.00128714	0.00247829
						0.07101	-0.0006448	0.07098	-0.000621	0.07102	-0.0007852	0.00128837	0.00239833
						0.07112	-0.0006084	0.07109	-0.000575	0.07113	-0.0007514	0.0012896	0.0023184
						0.07122	-0.0005694	0.07119	-0.000543	0.07123	-0.000728	0.00129083	0.00223852
						0.07133	-0.0005434	0.0713	-0.000504	0.07134	-0.0006942	0.00129206	0.00215867
						0.07143	-0.0005122	0.0714	-0.000486	0.07144	-0.0006552	0.00129323	0.00208321
						0.07153	-0.0004628	0.07151	-0.000445	0.07154	-0.0006162	0.00129439	0.00200778
						0.07164	-0.000429	0.07161	-0.0004	0.07165	-0.000585	0.00129555	0.00193239
						0.07174	-0.0003978	0.07171	-0.000377	0.07175	-0.000546	0.00129672	0.00185703
						0.07185	-0.000364	0.07182	-0.000333	0.07186	-0.0005096	0.0012978	0.00178716
						0.07195	-0.0003224	0.07192	-0.000299	0.07196	-0.000468	0.00129888	0.00171732
						0.07205	-0.0002938	0.07203	-0.000265	0.07206	-0.0004264	0.00129996	0.00164752
						0.07216	-0.0002652	0.07213	-0.000229	0.07217	-0.0003874	0.00130103	0.00157775
						0.07226	-0.00022256	0.07223	-0.000191	0.07227	-0.0003458	0.001302	0.00151557
						0.07237	-0.00018564	0.07234	-0.00015	0.07238	-0.0003094	0.00130296	0.00145342
						0.07247	-0.00014924	0.07244	-0.000103	0.07248	-0.0002626	0.00130392	0.0013913
						0.07258	-9.75e-05	0.07255	-7.51e-05	0.07259	-0.00021736	0.00130488	0.0013292
						0.07268	-6.37e-05	0.07265	-2.96e-05	0.07269	-0.00017342	0.00130568	0.00127799
						0.07278	-2.4622e-05	0.07276	1.13e-05	0.07279	-0.00012038	0.00130647	0.00122679
						0.07289	1.8876e-05	0.07286	5.36e-05	0.0729	-7.982e-05	0.00130726	0.00117561
						0.07299	6.968e-05	0.07296	0.000109	0.073	-2.86e-05	0.00130806	0.00112446
						0.0731	0.00010218	0.07307	0.000151	0.07311	1.6172e-05	0.00130901	0.00106341
						0.0732	0.00015392	0.07317	0.000183	0.07321	5.98e-05	0.00130995	0.00100239
						0.0733	0.0001989	0.07328	0.000213	0.07331	0.0001001	0.0013109	0.000941396
						0.07341	0.00023634	0.07338	0.000276	0.07342	0.00015548	0.00131185	0.000880431
						0.07351	0.0002808	0.07348	0.000307	0.07352	0.00020332	0.0013129	0.000812633
						0.07362	0.0003172	0.07359	0.000341	0.07363	0.00024414	0.00131396	0.000744871
						0.07372	0.0003588	0.07369	0.000395	0.07373	0.0002886	0.00131501	0.000677144
						0.07383	0.0003952	0.0738	0.000426	0.07384	0.0003328	0.00131607	0.000609454
						0.07393	0.0004394	0.0739	0.00046	0.07394	0.0003718	0.0013172	0.000536436
						0.07403	0.0004758	0.07401	0.000486	0.07404	0.0004134	0.00131834	0.000463461
						0.07414	0.0005174	0.07411	0.00052	0.07415	0.0004524	0.00131948	0.000390531
						0.07424	0.0005486	0.07421	0.000567	0.07425	0.000494	0.00132062	0.000317644
						0.07435	0.0005798	0.07432	0.000593	0.07436	0.0005356	0.00132182	0.00024034
						0.07445	0.000611	0.07442	0.000621	0.07446	0.0005668	0.00132303	0.000163087
						0.07455	0.0006422	0.07453	0.000655	0.07456	0.0006084	0.00132424	8.58865e-05
						0.07466	0.000676	0.07463	0.000666	0.07467	0.0006422	0.00132545	8.73802e-06
						0.07476	0.0006942	0.07474	0.000686	0.07477	0.0006734	0.00132672	-7.22135e-05
						0.07487	0.0007176	0.07484	0.00072	0.07488	0.0007072	0.00132798	-0.000153106
						0.07497	0.0007384	0.07494	0.000741	0.07498	0.000728	0.00132925	-0.000233938
						0.07508	0.0007748	0.07505	0.000759	0.07509	0.0007722	0.00133052	-0.00031471
						0.07518	0.0008034	0.07515	0.000785	0.07519	0.0008008	0.00133184	-0.000398839
						0.07528	0.0008112	0.07526	0.000803	0.07529	0.0008242	0.00133316	-0.000482901
						0.07539	0.000832	0.07536	0.000837	0.0754	0.000845	0.00133449	-0.000566895
						0.07549	0.0008528	0.07546	0.000863	0.0755	0.0008684	0.00133581	-0.000650819
						0.0756	0.000884	0.07557	0.000871	0.07561	0.0008892	0.00133718	-0.000737762
						0.0757	0.0009022	0.07567	0.000884	0.07571	0.00091	0.00133855	-0.000824628
						0.0758	0.0009178	0.07578	0.000918	0.07581	0.0009256	0.00133992	-0.000911418
						0.07591	0.000936	0.07588	0.000946	0.07592	0.000949	0.00134129	-0.000998131
						0.07601	0.0009646	0.07598	0.000952	0.07602	0.000975	0.00134262	-0.00108227
						0.07612	0.0009698	0.07609	0.000965	0.07613	0.000975	0.00134395	-0.00116634
						0.07622	0.000988	0.07619	0.000996	0.07623	0.001	0.00134528	-0.00125034
						0.07633	0.00101	0.0763	0.000988	0.07634	0.00102	0.00134661	-0.00133425
						0.07643	0.00102	0.0764	0.000998	0.07644	0.00104	0.0013479	-0.00141494
						0.07653	0.00101	0.07651	0.00102	0.07654	0.00105	0.00134918	-0.00149556
						0.07664	0.00103	0.07661	0.00102	0.07665	0.00107	0.00135046	-0.0015761
						0.07674	0.00104	0.07671	0.00102	0.07675	0.00108	0.00135174	-0.00165657
						0.07685	0.00103	0.07682	0.00103	0.07686	0.00108	0.00135296	-0.0017333
						0.07695	0.00104	0.07692	0.00103	0.07696	0.00111	0.00135418	-0.00180996
						0.07706	0.00105	0.07703	0.00101	0.07706	0.00109	0.00135541	-0.00188655
						0.07716	0.00104	0.07713	0.00101	0.07717	0.00109	0.00135663	-0.00196307
						0.07726	0.00102	0.07723	0.00102	0.07727	0.00112	0.00135778	-0.00203511
						0.07737	0.00103	0.07734	0.000991	0.07738	0.0011	0.00135893	-0.00210708
						0.07747	0.00102	0.07744	0.000972	0.07748	0.00109	0.00136009	-0.00217899
						0.07758	0.001	0.07755	0.000965	0.07759	0.00109	0.00136124	-0.00225084
						0.07768	0.0009932	0.07765	0.000952	0.07769	0.00108	0.0013623	-0.00231699
						0.07778	0.0009854	0.07776	0.00092	0.07779	0.00106	0.00136336	-0.00238308
						0.07789	0.0009568	0.07786	0.000887	0.0779	0.00105	0.00136442	-0.00244911
						0.07799	0.000923	0.07796	0.000863	0.078	0.00103	0.00136548	-0.00251509
						0.0781	0.0009074	0.07807	0.000837	0.07811	0.0009906	0.00136641	-0.00257286
						0.0782	0.0008892	0.07817	0.00079	0.07821	0.0009698	0.00136734	-0.00263059
						0.0783	0.0008554	0.07828	0.00077	0.07832	0.0009516	0.00136827	-0.00268827
						0.07841	0.0008268	0.07838	0.000751	0.07842	0.0008996	0.0013692	-0.00274591
						0.07851	0.0008138	0.07848	0.000757	0.07852	0.0008658	0.00137006	-0.00279871
						0.07862	0.00078	0.07859	0.000736	0.07863	0.0008424	0.00137091	-0.00285147
						0.07872	0.0007358	0.07869	0.000705	0.07873	0.000819	0.00137176	-0.00290419
						0.07883	0.0006942	0.0788	0.000686	0.07884	0.00078	0.00137261	-0.00295688
						0.07893	0.0006786	0.0789	0.000686	0.07894	0.0007566	0.0013736	-0.00301799
						0.07903	0.000663	0.07901	0.00066	0.07904	0.000741	0.00137459	-0.00307904
						0.07914	0.000624	0.07911	0.000632	0.07915	0.0007306	0.00137558	-0.00314005
						0.07924	0.0005902	0.07921	0.000603	0.07925	0.0006942	0.00137657	-0.003201
						0.07935	0.0005538	0.07932	0.000569	0.07936	0.0006708	0.00137766	-0.00326802
						0.07945	0.0005278	0.07942	0.00052	0.07946	0.0006474	0.00137875	-0.00333498
						0.07955	0.000507	0.07953	0.000491	0.07956	0.0006162	0.00137984	-0.00340187
						0.07966	0.0004732	0.07963	0.000471	0.07967	0.0005902	0.00138093	-0.00346869
						0.07976	0.0004394	0.07973	0.000432	0.07977	0.0005538	0.0013821	-0.00354034
						0.07987	0.0004108	0.07984	0.000398	0.07988	0.0005174	0.00138327	-0.00361192
						0.07997	0.0003744	0.07994	0.000369	0.07998	0.0004732	0.00138444	-0.00368342
						0.08008	0.0003276	0.08005	0.00032	0.08009	0.0004316	0.00138561	-0.00375484
						0.08018	0.0002938	0.08015	0.000286	0.08019	0.0003978	0.00138684	-0.00383031
						0.08028	0.00025688	0.08026	0.000249	0.08029	0.000364	0.00138808	-0.00390569
						0.08039	0.00022204	0.08036	0.000209	0.0804	0.0003198	0.00138932	-0.00398098
						0.08049	0.0001898	0.08046	0.000169	0.0805	0.0002756	0.00139055	-0.00405619
						0.0806	0.0001495	0.08057	0.000135	0.08061	0.00023842	0.00139185	-0.00413489
						0.0807	0.00011544	0.08067	9.31e-05	0.08071	0.00019188	0.00139314	-0.0042135
						0.0808	7.098e-05	0.08078	5.54e-05	0.08081	0.00015106	0.00139444	-0.00429201
						0.08091	3.536e-05	0.08088	9.18e-06	0.08092	0.00011128	0.00139574	-0.00437043
						0.08101	-1.8356e-06	0.08098	-2.09e-05	0.08102	6.396e-05	0.00139708	-0.00445194
						0.08112	-3.77e-05	0.08109	-5.56e-05	0.08113	1.3182e-05	0.00139843	-0.00453335
						0.08122	-7.696e-05	0.08119	-0.000104	0.08123	-2.5324e-05	0.00139978	-0.00461465
						0.08133	-0.00011388	0.0813	-0.000135	0.08134	-6.396e-05	0.00140113	-0.00469584
						0.08143	-0.00015444	0.0814	-0.000178	0.08144	-0.00012168	0.00140253	-0.00477982
						0.08153	-0.00018954	0.08151	-0.000205	0.08154	-0.00015444	0.00140393	-0.00486369
						0.08164	-0.00023582	0.08161	-0.000258	0.08165	-0.00019916	0.00140532	-0.00494743
						0.08174	-0.0002678	0.08171	-0.000294	0.08175	-0.00023192	0.00140672	-0.00503105
						0.08185	-0.0003172	0.08182	-0.000325	0.08186	-0.0002782	0.00140816	-0.00511722
						0.08195	-0.0003432	0.08192	-0.000356	0.08196	-0.0003146	0.0014096	-0.00520326
						0.08205	-0.0003718	0.08203	-0.000393	0.08206	-0.0003458	0.00141105	-0.00528917
						0.08216	-0.000403	0.08213	-0.0004	0.08217	-0.0003926	0.00141249	-0.00537495
						0.08226	-0.0004316	0.08224	-0.000452	0.08227	-0.0004238	0.00141397	-0.00546307
						0.08237	-0.000468	0.08234	-0.000484	0.08238	-0.0004602	0.00141546	-0.00555106
						0.08247	-0.0005018	0.08244	-0.00051	0.08248	-0.0004992	0.00141694	-0.00563889
						0.08258	-0.0005356	0.08255	-0.00053	0.08259	-0.0005174	0.00141842	-0.00572659
						0.08268	-0.0005538	0.08265	-0.000551	0.08269	-0.000546	0.00141995	-0.00581646
						0.08278	-0.0005798	0.08276	-0.000585	0.08279	-0.0005876	0.00142147	-0.00590618
						0.08289	-0.0006084	0.08286	-0.000595	0.0829	-0.0006188	0.00142299	-0.00599575
						0.08299	-0.0006396	0.08296	-0.000629	0.083	-0.0006448	0.00142452	-0.00608515
						0.0831	-0.0006552	0.08307	-0.000655	0.08311	-0.0006656	0.00142608	-0.0061766
						0.0832	-0.0006708	0.08317	-0.000658	0.08321	-0.000689	0.00142764	-0.00626788
						0.0833	-0.0006994	0.08328	-0.000681	0.08331	-0.0007176	0.0014292	-0.00635899
						0.08341	-0.000715	0.08338	-0.000712	0.08342	-0.000741	0.00143076	-0.00644993
						0.08351	-0.0007332	0.08348	-0.00072	0.08352	-0.0007592	0.00143236	-0.00654278
						0.08362	-0.0007462	0.08359	-0.000731	0.08363	-0.0007722	0.00143395	-0.00663546
						0.08372	-0.0007566	0.08369	-0.000744	0.08373	-0.0007982	0.00143555	-0.00672796
						0.08383	-0.0007774	0.0838	-0.000772	0.08384	-0.000819	0.00143715	-0.00682027
						0.08393	-0.0007904	0.0839	-0.000772	0.08394	-0.0008268	0.00143878	-0.0069144
						0.08403	-0.0007878	0.08401	-0.000772	0.08404	-0.0008476	0.00144041	-0.00700833
						0.08414	-0.0008034	0.08411	-0.000793	0.08415	-0.000871	0.00144204	-0.00710206
						0.08424	-0.0008138	0.08421	-0.000806	0.08425	-0.0008736	0.00144367	-0.0071956
						0.08435	-0.0008138	0.08432	-0.000806	0.08436	-0.0008788	0.00144534	-0.00729086
						0.08445	-0.0008112	0.08442	-0.000806	0.08446	-0.0008944	0.001447	-0.00738591
						0.08455	-0.000819	0.08453	-0.000822	0.08456	-0.0009022	0.00144867	-0.00748075
						0.08466	-0.0008112	0.08463	-0.000811	0.08467	-0.000897	0.00145033	-0.00757539
						0.08476	-0.0007956	0.08473	-0.000803	0.08477	-0.0009048	0.00145203	-0.00767165
						0.08487	-0.000806	0.08484	-0.000809	0.08488	-0.00091	0.00145373	-0.0077677
						0.08497	-0.0007982	0.08494	-0.000803	0.08498	-0.0009022	0.00145542	-0.00786352
						0.08508	-0.0007904	0.08505	-0.000796	0.08509	-0.0009022	0.00145712	-0.00795913
						0.08518	-0.0007826	0.08515	-0.000783	0.08519	-0.0009022	0.00145885	-0.00805629
						0.08528	-0.00078	0.08526	-0.000783	0.08529	-0.0008918	0.00146058	-0.00815321
						0.08539	-0.0007748	0.08536	-0.000772	0.0854	-0.0008736	0.00146231	-0.0082499
						0.08549	-0.0007592	0.08546	-0.000749	0.0855	-0.0008736	0.00146404	-0.00834636
						0.0856	-0.000741	0.08557	-0.000741	0.08561	-0.0008606	0.0014658	-0.0084443
						0.0857	-0.0007384	0.08567	-0.000733	0.08571	-0.0008398	0.00146756	-0.00854199
						0.0858	-0.0007254	0.08578	-0.00071	0.08582	-0.0008294	0.00146932	-0.00863944
						0.08591	-0.0006994	0.08588	-0.000684	0.08592	-0.0008138	0.00147108	-0.00873663
						0.08601	-0.0006812	0.08598	-0.000668	0.08602	-0.0007852	0.00147287	-0.00883526
						0.08612	-0.0006682	0.08609	-0.000645	0.08613	-0.0007618	0.00147466	-0.00893362
						0.08622	-0.0006422	0.08619	-0.000621	0.08623	-0.0007514	0.00147645	-0.00903171
						0.08633	-0.0006188	0.0863	-0.000593	0.08634	-0.0007254	0.00147824	-0.00912954
						0.08643	-0.0005928	0.0864	-0.000562	0.08644	-0.0006968	0.00148006	-0.00922875
						0.08653	-0.0005668	0.08651	-0.000541	0.08654	-0.0006734	0.00148188	-0.00932767
						0.08664	-0.0005486	0.08661	-0.000523	0.08665	-0.00065	0.0014837	-0.00942632
						0.08674	-0.0005122	0.08671	-0.000491	0.08675	-0.0006292	0.00148552	-0.00952468
						0.08685	-0.0004914	0.08682	-0.000458	0.08686	-0.0006032	0.00148737	-0.00962437
						0.08695	-0.000455	0.08692	-0.000416	0.08696	-0.000572	0.00148923	-0.00972376
						0.08705	-0.0004238	0.08703	-0.00039	0.08706	-0.000546	0.00149108	-0.00982286
						0.08716	-0.0003978	0.08713	-0.000364	0.08717	-0.0005174	0.00149293	-0.00992166
						0.08726	-0.0003692	0.08723	-0.000338	0.08727	-0.000494	0.00149481	-0.0100217
						0.08737	-0.0003458	0.08734	-0.000315	0.08738	-0.0004654	0.00149669	-0.0101215
						0.08747	-0.000312	0.08744	-0.000304	0.08748	-0.000429	0.00149857	-0.010221
						0.08758	-0.000286	0.08755	-0.000255	0.08759	-0.0003926	0.00150045	-0.0103201
						0.08768	-0.00024986	0.08765	-0.000218	0.08769	-0.000364	0.00150236	-0.0104205
						0.08778	-0.00022386	0.08776	-0.000188	0.08779	-0.0003328	0.00150427	-0.0105205
						0.08789	-0.00018512	0.08786	-0.000141	0.0879	-0.000299	0.00150618	-0.0106203
						0.08799	-0.00016042	0.08796	-0.00011	0.088	-0.00026	0.00150809	-0.0107196
						0.0881	-0.00012532	0.08807	-7.44e-05	0.08811	-0.00022958	0.00151003	-0.0108202
						0.0882	-9.386e-05	0.08817	-4.26e-05	0.08821	-0.0001976	0.00151197	-0.0109205
						0.0883	-6.448e-05	0.08828	-1.28e-05	0.08831	-0.0001508	0.00151391	-0.0110204
						0.08841	-2.34e-05	0.08838	1.57e-05	0.08842	-0.00011752	0.00151584	-0.0111199
						0.08851	9.932e-06	0.08848	4.99e-05	0.08852	-8.346e-05	0.00151781	-0.0112207
						0.08862	4.862e-05	0.08859	8.76e-05	0.08863	-4.524e-05	0.00151978	-0.011321
						0.08872	8.372e-05	0.08869	0.000133	0.08873	-4.238e-06	0.00152175	-0.011421
						0.08883	0.0001157	0.0888	0.000167	0.08884	3.172e-05	0.00152372	-0.0115206
						0.08893	0.00015028	0.0889	0.000206	0.08894	7.462e-05	0.00152572	-0.0116214
						0.08903	0.00018616	0.08901	0.000231	0.08904	0.00010634	0.00152772	-0.0117218
						0.08914	0.0002197	0.08911	0.000258	0.08915	0.00014326	0.00152972	-0.0118218
						0.08924	0.00026	0.08921	0.000283	0.08925	0.00018148	0.00153172	-0.0119214
						0.08935	0.0002912	0.08932	0.000304	0.08936	0.000221	0.00153375	-0.0120221
						0.08945	0.0003198	0.08942	0.000335	0.08946	0.00025506	0.00153577	-0.0121224
						0.08955	0.0003562	0.08953	0.000354	0.08956	0.000299	0.0015378	-0.0122223
						0.08966	0.00039	0.08963	0.000364	0.08967	0.0003354	0.00153983	-0.0123218
						0.08976	0.0004238	0.08973	0.000372	0.08977	0.0003718	0.00154189	-0.0124224
						0.08987	0.000455	0.08984	0.000377	0.08988	0.000403	0.00154395	-0.0125226
						0.08997	0.0004836	0.08994	0.000411	0.08998	0.0004342	0.00154601	-0.0126224
						0.09008	0.0005122	0.09005	0.000439	0.09009	0.0004654	0.00154807	-0.0127217
						0.09018	0.0005356	0.09015	0.000499	0.09019	0.000494	0.00155016	-0.0128221
						0.09028	0.0005616	0.09026	0.000593	0.09029	0.0005278	0.00155225	-0.012922
						0.09039	0.0005902	0.09036	0.000684	0.0904	0.0005668	0.00155434	-0.0130215
						0.09049	0.0006162	0.09046	0.000783	0.0905	0.0005928	0.00155643	-0.0131206
						0.0906	0.0006422	0.09057	0.000822	0.09061	0.0006188	0.00155856	-0.0132207
						0.0907	0.000663	0.09067	0.000837	0.09071	0.0006474	0.00156068	-0.0133203
						0.0908	0.0006786	0.09078	0.000803	0.09081	0.0006656	0.0015628	-0.0134195
						0.09091	0.0006968	0.09088	0.000764	0.09092	0.0006994	0.00156492	-0.0135182
						0.09101	0.0007254	0.09098	0.000725	0.09102	0.0007202	0.00156708	-0.013618
						0.09112	0.0007488	0.09109	0.000668	0.09113	0.000741	0.00156923	-0.0137172
						0.09122	0.0007696	0.09119	0.00065	0.09123	0.000767	0.00157139	-0.013816
						0.09133	0.0007644	0.0913	0.000629	0.09134	0.0007826	0.00157354	-0.0139143
						0.09143	0.000767	0.0914	0.000663	0.09144	0.000806	0.00157573	-0.0140136
						0.09153	0.0007904	0.09151	0.000692	0.09154	0.000832	0.00157792	-0.0141124
						0.09164	0.0008164	0.09161	0.000697	0.09165	0.0008398	0.00158011	-0.0142106
						0.09174	0.0008242	0.09171	0.000705	0.09175	0.0008476	0.00158229	-0.0143084
						0.09185	0.0008112	0.09182	0.000707	0.09186	0.0008658	0.00158452	-0.0144072
						0.09195	0.000819	0.09192	0.000733	0.09196	0.0008788	0.00158674	-0.0145054
						0.09205	0.0008294	0.09203	0.000785	0.09206	0.000884	0.00158896	-0.0146031
						0.09216	0.0008372	0.09213	0.000858	0.09217	0.0008814	0.00159118	-0.0147003
						0.09226	0.0008424	0.09223	0.000915	0.09227	0.0009074	0.00159344	-0.0147985
						0.09237	0.0008346	0.09234	0.000985	0.09238	0.0009074	0.0015957	-0.0148961
						0.09247	0.0008398	0.09244	0.00103	0.09248	0.0008866	0.00159796	-0.0149931
						0.09258	0.000845	0.09255	0.00102	0.09259	0.0008996	0.00160022	-0.0150896
						0.09268	0.0008398	0.09265	0.000965	0.09269	0.0009074	0.00160251	-0.0151871
						0.09278	0.0008372	0.09276	0.0009	0.09279	0.000897	0.00160481	-0.0152841
						0.09289	0.0008554	0.09286	0.000835	0.0929	0.0008814	0.0016071	-0.0153804
						0.09299	0.0008502	0.09296	0.000762	0.093	0.0008814	0.0016094	-0.0154761
						0.0931	0.0008398	0.09307	0.000728	0.09311	0.0008814	0.00161173	-0.0155729
						0.0932	0.0008294	0.09317	0.000733	0.09321	0.0008736	0.00161407	-0.015669
						0.09331	0.000832	0.09328	0.000759	0.09331	0.000871	0.0016164	-0.0157646
						0.09341	0.0008294	0.09338	0.00078	0.09342	0.0008606	0.00161874	-0.0158595
						0.09351	0.0007982	0.09348	0.000798	0.09352	0.0008684	0.00162111	-0.0159554
						0.09362	0.0007826	0.09359	0.000801	0.09363	0.0008554	0.00162349	-0.0160507
						0.09372	0.0007696	0.09369	0.000796	0.09373	0.000845	0.00162586	-0.0161453
						0.09383	0.0007592	0.0938	0.000767	0.09384	0.000832	0.00162824	-0.0162393
						0.09393	0.0007462	0.0939	0.00072	0.09394	0.000832	0.00163066	-0.0163344
						0.09403	0.0007332	0.09401	0.000676	0.09404	0.0008112	0.00163308	-0.0164288
						0.09414	0.0007072	0.09411	0.000632	0.09415	0.0007904	0.0016355	-0.0165225
						0.09424	0.0006916	0.09421	0.000608	0.09425	0.00078	0.00163792	-0.0166155
						0.09435	0.0006734	0.09432	0.000601	0.09436	0.0007566	0.00164039	-0.0167096
						0.09445	0.000637	0.09442	0.000572	0.09446	0.0007384	0.00164285	-0.0168029
						0.09455	0.0006162	0.09453	0.000567	0.09456	0.0007098	0.00164532	-0.0168956
						0.09466	0.000585	0.09463	0.000533	0.09467	0.0006812	0.00164778	-0.0169875
						0.09476	0.0005616	0.09473	0.000517	0.09477	0.0006552	0.0016503	-0.0170806
						0.09487	0.000533	0.09484	0.000481	0.09488	0.000637	0.00165282	-0.017173
						0.09497	0.0005096	0.09494	0.000478	0.09498	0.0006058	0.00165534	-0.0172645
						0.09508	0.000481	0.09505	0.000442	0.09509	0.0005746	0.00165785	-0.0173553
						0.09518	0.0004602	0.09515	0.000403	0.09519	0.0005408	0.00166043	-0.0174473
						0.09528	0.0004212	0.09526	0.000367	0.09529	0.0005122	0.001663	-0.0175386
						0.09539	0.0003874	0.09536	0.000325	0.0954	0.0004784	0.00166557	-0.017629
						0.09549	0.0003614	0.09546	0.000283	0.0955	0.000442	0.00166814	-0.0177186
						0.0956	0.0003302	0.09557	0.00026	0.09561	0.0004082	0.00167078	-0.0178095
						0.0957	0.0003016	0.09567	0.000219	0.09571	0.0003822	0.00167341	-0.0178995
						0.0958	0.0002678	0.09578	0.000181	0.09581	0.0003302	0.00167604	-0.0179887
						0.09591	0.0002392	0.09588	0.000137	0.09592	0.0002886	0.00167868	-0.0180771
						0.09601	0.00021008	0.09598	0.00013	0.09602	0.00025168	0.00168138	-0.0181668
						0.09612	0.00017394	0.09609	0.000113	0.09613	0.00020904	0.00168408	-0.0182557
						0.09622	0.00015028	0.09619	0.000113	0.09623	0.00017836	0.00168678	-0.0183436
						0.09633	0.00010374	0.0963	0.00011	0.09634	0.00012974	0.00168949	-0.0184307
						0.09643	7.202e-05	0.0964	9.96e-05	0.09644	0.00010426	0.00169227	-0.0185193
						0.09653	3.9e-05	0.09651	8.11e-05	0.09654	7.02e-05	0.00169505	-0.018607
						0.09664	4.082e-06	0.09661	3.74e-05	0.09665	3.406e-05	0.00169783	-0.0186936
						0.09674	-2.197e-05	0.09671	-1.09e-05	0.09675	1.2532e-05	0.00170061	-0.0187794
						0.09685	-6.058e-05	0.09682	-7.23e-05	0.09686	-2.3296e-05	0.00170339	-0.0188641
						0.09695	-9.516e-05	0.09692	-0.000119	0.09696	-5.512e-05	0.00170617	-0.0189479
						0.09705	-0.00013832	0.09703	-0.000154	0.09706	-9.256e-05	0.00170895	-0.0190307
						0.09716	-0.00015236	0.09713	-0.000168	0.09717	-0.00012012	0.00171173	-0.0191126
						0.09726	-0.00018096	0.09723	-0.000182	0.09727	-0.00014638	0.00171451	-0.0191933
						0.09737	-0.0002093	0.09734	-0.000175	0.09738	-0.00018304	0.00171728	-0.019273
						0.09747	-0.00024336	0.09744	-0.000179	0.09748	-0.00021606	0.00172006	-0.0193517
						0.09758	-0.0002834	0.09755	-0.000194	0.09759	-0.00024882	0.00172283	-0.0194294
						0.09768	-0.0003042	0.09765	-0.000242	0.09769	-0.0002808	0.0017256	-0.019506
						0.09778	-0.0003432	0.09776	-0.000286	0.09779	-0.0003016	0.00172837	-0.0195816
						0.09789	-0.0003666	0.09786	-0.000348	0.0979	-0.0003302	0.00173114	-0.0196562
						0.09799	-0.0003848	0.09796	-0.000416	0.098	-0.000364	0.00173391	-0.0197298
						0.0981	-0.0004056	0.09807	-0.000465	0.09811	-0.0003822	0.00173667	-0.0198023
						0.0982	-0.0004394	0.09817	-0.00051	0.09821	-0.000416	0.00173943	-0.0198738
						0.0983	-0.0004576	0.09828	-0.000546	0.09831	-0.0004394	0.0017422	-0.0199443
						0.09841	-0.0004732	0.09838	-0.000554	0.09842	-0.0004706	0.00174496	-0.0200138
						0.09851	-0.0004992	0.09849	-0.000559	0.09852	-0.0004914	0.00174772	-0.0200822
						0.09862	-0.0005148	0.09859	-0.000567	0.09863	-0.0005148	0.00175047	-0.0201497
						0.09872	-0.0005304	0.09869	-0.000562	0.09873	-0.000533	0.00175323	-0.0202161
						0.09883	-0.000546	0.0988	-0.000575	0.09884	-0.0005512	0.00175599	-0.0202815
						0.09893	-0.000559	0.0989	-0.000554	0.09894	-0.0005798	0.00175874	-0.0203458
						0.09903	-0.0005694	0.09901	-0.000541	0.09904	-0.000598	0.0017615	-0.0204091
						0.09914	-0.0005928	0.09911	-0.000525	0.09915	-0.0006058	0.00176425	-0.0204715
						0.09924	-0.000611	0.09921	-0.000517	0.09925	-0.000624	0.001767	-0.0205328
						0.09935	-0.0006162	0.09932	-0.000528	0.09936	-0.000637	0.00176975	-0.0205931
						0.09945	-0.0006318	0.09942	-0.000562	0.09946	-0.0006526	0.0017725	-0.0206523
						0.09955	-0.0006474	0.09953	-0.000606	0.09956	-0.0006578	0.00177525	-0.0207106
						0.09966	-0.0006526	0.09963	-0.000653	0.09967	-0.0006578	0.00177799	-0.0207678
						0.09976	-0.000663	0.09973	-0.000702	0.09977	-0.0006786	0.00178074	-0.020824
						0.09987	-0.0006708	0.09984	-0.000746	0.09988	-0.0006916	0.00178348	-0.0208792
						0.09997	-0.0006786	0.09994	-0.000744	0.09998	-0.0006994	0.00178623	-0.0209334
						0.10008	-0.000676	0.10005	-0.000723	0.10009	-0.0006942	0.00178897	-0.0209866
						0.10018	-0.0006786	0.10015	-0.000689	0.10019	-0.0007098	0.00179171	-0.0210387
						0.10028	-0.000676	0.10026	-0.000655	0.10029	-0.0007202	0.00179445	-0.0210898
						0.10039	-0.0006838	0.10036	-0.000619	0.1004	-0.0007228	0.00179719	-0.02114
						0.10049	-0.0006838	0.10046	-0.000608	0.1005	-0.000715	0.00179993	-0.0211891
						0.1006	-0.0006656	0.10057	-0.000632	0.10061	-0.0007254	0.00180267	-0.0212372
						0.1007	-0.0006604	0.10067	-0.000676	0.10071	-0.0007358	0.0018054	-0.0212842
						0.10081	-0.0006604	0.10078	-0.000702	0.10081	-0.0007306	0.00180814	-0.0213303
						0.10091	-0.000663	0.10088	-0.000692	0.10092	-0.0007228	0.00181087	-0.0213754
						0.10101	-0.0006474	0.10098	-0.000671	0.10102	-0.000715	0.00181361	-0.0214194
						0.10112	-0.0006344	0.10109	-0.000616	0.10113	-0.0007124	0.00181634	-0.0214625
						0.10122	-0.0006318	0.10119	-0.000533	0.10123	-0.000702	0.00181907	-0.0215045
						0.10133	-0.000624	0.1013	-0.000447	0.10134	-0.000689	0.0018218	-0.0215456
						0.10143	-0.0006032	0.1014	-0.000408	0.10144	-0.0006812	0.00182453	-0.0215856
						0.10153	-0.000585	0.10151	-0.000421	0.10154	-0.0006682	0.00182726	-0.0216246
						0.10164	-0.0005694	0.10161	-0.000478	0.10165	-0.0006604	0.00182999	-0.0216626
						0.10174	-0.000559	0.10171	-0.000551	0.10175	-0.0006448	0.00183272	-0.0216997
						0.10185	-0.000546	0.10182	-0.000598	0.10186	-0.0006188	0.00183545	-0.0217357
						0.10195	-0.0005226	0.10192	-0.000603	0.10196	-0.0006058	0.00183817	-0.0217707
						0.10205	-0.0005018	0.10203	-0.000575	0.10207	-0.0005902	0.0018409	-0.0218047
						0.10216	-0.000481	0.10213	-0.00051	0.10217	-0.0005642	0.00184363	-0.0218377
						0.10226	-0.0004628	0.10223	-0.000447	0.10227	-0.000546	0.00184635	-0.0218697
						0.10237	-0.0004394	0.10234	-0.000385	0.10238	-0.0005226	0.00184907	-0.0219007
						0.10247	-0.0004134	0.10244	-0.000354	0.10248	-0.0005044	0.0018518	-0.0219308
						0.10258	-0.0003848	0.10255	-0.000372	0.10259	-0.000481	0.00185452	-0.0219598
						0.10268	-0.0003614	0.10265	-0.00039	0.10269	-0.0004576	0.00185724	-0.0219878
						0.10278	-0.0003432	0.10276	-0.0004	0.10279	-0.000429	0.00185996	-0.0220149
						0.10289	-0.0003146	0.10286	-0.000369	0.1029	-0.0004004	0.00186269	-0.0220409
						0.10299	-0.0002886	0.10296	-0.000312	0.103	-0.0003718	0.00186541	-0.022066
						0.1031	-0.0002652	0.10307	-0.000226	0.10311	-0.0003458	0.00186813	-0.02209
						0.1032	-0.0002366	0.10317	-0.000136	0.10321	-0.0003198	0.00187085	-0.0221131
						0.1033	-0.00020722	0.10328	-7.33e-05	0.10331	-0.0002964	0.00187357	-0.0221352
						0.10341	-0.00017732	0.10338	-4.68e-05	0.10342	-0.0002652	0.00187629	-0.0221563
						0.10351	-0.0001482	0.10348	-5.02e-05	0.10352	-0.00022854	0.001879	-0.0221764
						0.10362	-0.00011882	0.10359	-6.79e-05	0.10363	-0.0002054	0.00188172	-0.0221955
						0.10372	-8.424e-05	0.10369	-7.67e-05	0.10373	-0.00017264	0.00188444	-0.0222137
						0.10383	-6.162e-05	0.1038	-7.67e-05	0.10384	-0.00014144	0.00188716	-0.0222309
						0.10393	-2.704e-05	0.1039	-4.63e-05	0.10394	-0.00010426	0.00188987	-0.0222471
						0.10403	-7.358e-06	0.10401	3.43e-06	0.10404	-7.982e-05	0.00189259	-0.0222623
						0.10414	2.86e-05	0.10411	5.88e-05	0.10415	-4.732e-05	0.00189531	-0.0222765
						0.10424	6.188e-05	0.10421	0.00011	0.10425	-1.6614e-05	0.00189802	-0.0222897
						0.10435	9.152e-05	0.10432	0.000141	0.10436	1.1154e-05	0.00190072	-0.0223019
						0.10445	0.00012532	0.10442	0.000148	0.10446	4.212e-05	0.00190342	-0.0223132
						0.10455	0.00015028	0.10453	0.000154	0.10456	7.384e-05	0.00190612	-0.0223235
						0.10466	0.00017576	0.10463	0.000149	0.10467	0.00010608	0.00190882	-0.0223328
						0.10476	0.00020488	0.10473	0.00015	0.10477	0.0001339	0.00191147	-0.022341
						0.10487	0.0002327	0.10484	0.000179	0.10488	0.0001677	0.00191413	-0.0223484
						0.10497	0.00026	0.10494	0.000218	0.10498	0.00019656	0.00191679	-0.0223547
						0.10508	0.0002886	0.10505	0.000268	0.10509	0.00022256	0.00191945	-0.0223602
						0.10518	0.0003198	0.10515	0.000328	0.10519	0.00025428	0.00192207	-0.0223647
						0.10528	0.0003484	0.10526	0.000377	0.10529	0.0002886	0.00192469	-0.0223683
						0.10539	0.000364	0.10536	0.000429	0.1054	0.000312	0.00192731	-0.0223709
						0.10549	0.00039	0.10546	0.000458	0.1055	0.0003406	0.00192994	-0.0223727
						0.1056	0.000416	0.10557	0.000478	0.10561	0.0003718	0.00193252	-0.0223736
						0.1057	0.0004368	0.10567	0.000491	0.10571	0.0003952	0.00193511	-0.0223736
						0.1058	0.0004576	0.10578	0.000499	0.10581	0.0004238	0.0019377	-0.0223728
						0.10591	0.0004862	0.10588	0.000504	0.10592	0.0004446	0.00194029	-0.022371
						0.10601	0.000507	0.10599	0.000504	0.10602	0.0004732	0.00194285	-0.0223685
						0.10612	0.0005304	0.10609	0.000517	0.10613	0.000494	0.00194541	-0.0223651
						0.10622	0.0005564	0.10619	0.000528	0.10623	0.0005174	0.00194797	-0.0223608
						0.10633	0.0005746	0.1063	0.000549	0.10634	0.000546	0.00195052	-0.0223557
						0.10643	0.0005928	0.1064	0.000575	0.10644	0.0005642	0.00195305	-0.0223498
						0.10653	0.0006006	0.10651	0.000595	0.10654	0.0005876	0.00195559	-0.0223431
						0.10664	0.0006188	0.10661	0.000621	0.10665	0.0006032	0.00195812	-0.0223356
						0.10674	0.000637	0.10671	0.000645	0.10675	0.0006214	0.00196065	-0.0223273
						0.10685	0.0006526	0.10682	0.000663	0.10686	0.0006396	0.00196315	-0.0223182
						0.10695	0.000663	0.10692	0.000681	0.10696	0.0006578	0.00196566	-0.0223083
						0.10705	0.000663	0.10703	0.000689	0.10706	0.0006734	0.00196816	-0.0222977
						0.10716	0.0006838	0.10713	0.000697	0.10717	0.0006838	0.00197067	-0.0222862
						0.10726	0.0006994	0.10723	0.000725	0.10727	0.0006968	0.00197315	-0.0222741
						0.10737	0.0007046	0.10734	0.000733	0.10738	0.0007124	0.00197563	-0.0222611
						0.10747	0.0007098	0.10744	0.00072	0.10748	0.000728	0.00197811	-0.0222474
						0.10758	0.0007098	0.10755	0.000679	0.10759	0.0007306	0.0019806	-0.022233
						0.10768	0.0007254	0.10765	0.00064	0.10769	0.0007358	0.00198306	-0.0222178
						0.10778	0.0007306	0.10776	0.000611	0.10779	0.0007436	0.00198552	-0.022202
						0.10789	0.0007358	0.10786	0.000614	0.1079	0.0007514	0.00198798	-0.0221853
						0.10799	0.000741	0.10796	0.000645	0.108	0.0007618	0.00199043	-0.0221679
						0.1081	0.0007332	0.10807	0.000663	0.10811	0.0007618	0.00199287	-0.0221499
						0.1082	0.0007358	0.10817	0.000707	0.10821	0.0007592	0.00199531	-0.0221312
						0.10831	0.0007436	0.10828	0.000731	0.10831	0.0007618	0.00199775	-0.0221117
						0.10841	0.0007488	0.10838	0.000751	0.10842	0.0007722	0.00200019	-0.0220915
						0.10851	0.0007332	0.10848	0.000744	0.10852	0.0007696	0.00200261	-0.0220707
						0.10862	0.0007332	0.10859	0.00071	0.10863	0.000767	0.00200503	-0.0220493
						0.10872	0.0007254	0.10869	0.000684	0.10873	0.000754	0.00200745	-0.022027
						0.10883	0.0007202	0.1088	0.000663	0.10884	0.0007592	0.00200986	-0.0220041
						0.10893	0.0007124	0.1089	0.000658	0.10894	0.0007566	0.00201226	-0.0219806
						0.10903	0.0006942	0.10901	0.000663	0.10904	0.0007436	0.00201466	-0.0219564
						0.10914	0.000689	0.10911	0.000671	0.10915	0.0007384	0.00201706	-0.0219316
						0.10924	0.000676	0.10921	0.000663	0.10925	0.000728	0.00201946	-0.021906
						0.10935	0.0006786	0.10932	0.000655	0.10936	0.000715	0.00202185	-0.0218799
						0.10945	0.0006552	0.10942	0.000629	0.10946	0.0007046	0.00202423	-0.0218531
						0.10955	0.0006266	0.10953	0.000606	0.10957	0.0006864	0.00202661	-0.0218257
						0.10966	0.0006162	0.10963	0.000585	0.10967	0.0006552	0.00202899	-0.0217976
						0.10976	0.0005772	0.10973	0.000556	0.10977	0.0006448	0.00203136	-0.0217689
						0.10987	0.000572	0.10984	0.000546	0.10988	0.0006318	0.00203372	-0.0217397
						0.10997	0.0005512	0.10994	0.000541	0.10998	0.000611	0.00203608	-0.0217097
						0.11008	0.0005122	0.11005	0.000543	0.11009	0.0005824	0.00203845	-0.0216791
						0.11018	0.0004706	0.11015	0.00053	0.11019	0.0005512	0.0020408	-0.021648
						0.11028	0.0004498	0.11026	0.000515	0.11029	0.0005304	0.00204315	-0.0216163
						0.11039	0.000442	0.11036	0.000486	0.1104	0.0005018	0.00204549	-0.021584
						0.11049	0.0004186	0.11046	0.000445	0.1105	0.0004914	0.00204784	-0.0215509
						0.1106	0.0003874	0.11057	0.000403	0.11061	0.0004706	0.00205017	-0.0215175
						0.1107	0.0003692	0.11067	0.00038	0.11071	0.0004472	0.00205251	-0.0214834
						0.1108	0.0003744	0.11078	0.000351	0.11081	0.0004342	0.00205484	-0.0214487
						0.11091	0.0003588	0.11088	0.000341	0.11092	0.0004056	0.00205717	-0.0214134
						0.11101	0.0003406	0.11098	0.000328	0.11102	0.0003822	0.00205949	-0.0213777
						0.11112	0.0003172	0.11109	0.000312	0.11113	0.0003458	0.00206181	-0.0213413
						0.11122	0.0002808	0.11119	0.000283	0.11123	0.0003354	0.00206412	-0.0213043
						0.11133	0.00025558	0.1113	0.000234	0.11134	0.000312	0.00206644	-0.0212667
						0.11143	0.00024336	0.1114	0.000183	0.11144	0.0002782	0.00206874	-0.0212288
						0.11153	0.00020124	0.11151	0.000121	0.11154	0.00025766	0.00207104	-0.0211902
						0.11164	0.00017836	0.11161	7.41e-05	0.11165	0.00023322	0.00207334	-0.021151
						0.11174	0.00015392	0.11171	3.9e-05	0.11175	0.00020566	0.00207565	-0.0211112
						0.11185	0.00012558	0.11182	3.61e-05	0.11186	0.00017758	0.00207793	-0.0210711
						0.11195	0.00010088	0.11192	3.07e-05	0.11196	0.00015054	0.00208022	-0.0210304
						0.11205	7.93e-05	0.11203	2.22e-05	0.11206	0.00012558	0.00208251	-0.0209891
						0.11216	5.486e-05	0.11213	3.02e-05	0.11217	9.49e-05	0.0020848	-0.0209472
						0.11226	2.834e-05	0.11223	-1.11e-06	0.11227	6.344e-05	0.00208707	-0.020905
						0.11237	4.186e-06	0.11234	-3.77e-05	0.11238	3.562e-05	0.00208934	-0.0208622
						0.11247	-2.912e-05	0.11244	-7.07e-05	0.11248	4.68e-06	0.00209162	-0.0208188
						0.11258	-5.902e-05	0.11255	-0.000109	0.11259	-1.7472e-05	0.00209389	-0.0207749
						0.11268	-7.826e-05	0.11265	-0.000128	0.11269	-5.33e-05	0.00209615	-0.0207307
						0.11278	-0.00010452	0.11276	-0.000144	0.11279	-8.164e-05	0.00209841	-0.0206859
						0.11289	-0.0001339	0.11286	-0.00015	0.1129	-0.00011232	0.00210067	-0.0206405
						0.11299	-0.0001612	0.11296	-0.000174	0.113	-0.0001365	0.00210293	-0.0205946
						0.1131	-0.00018616	0.11307	-0.000188	0.11311	-0.00016172	0.00210518	-0.0205484
						0.1132	-0.00021268	0.11317	-0.000222	0.11321	-0.00019058	0.00210742	-0.0205017
						0.1133	-0.00023192	0.11328	-0.000247	0.11331	-0.00021398	0.00210967	-0.0204544
						0.11341	-0.0002652	0.11338	-0.000273	0.11342	-0.00024258	0.00211192	-0.0204066
						0.11351	-0.0002808	0.11349	-0.000317	0.11352	-0.0002652	0.00211415	-0.0203585
						0.11362	-0.000299	0.11359	-0.000325	0.11363	-0.0002886	0.00211638	-0.0203099
						0.11372	-0.000325	0.11369	-0.000343	0.11373	-0.0003224	0.00211862	-0.0202608
						0.11383	-0.0003458	0.1138	-0.000328	0.11384	-0.0003432	0.00212085	-0.0202111
						0.11393	-0.0003718	0.1139	-0.000335	0.11394	-0.0003692	0.00212307	-0.0201612
						0.11403	-0.0003952	0.11401	-0.000351	0.11404	-0.0003926	0.00212529	-0.0201108
						0.11414	-0.0004082	0.11411	-0.000369	0.11415	-0.000403	0.00212751	-0.0200598
						0.11424	-0.0004264	0.11421	-0.00039	0.11425	-0.0004264	0.00212973	-0.0200084
						0.11435	-0.0004446	0.11432	-0.000419	0.11436	-0.0004446	0.00213194	-0.0199567
						0.11445	-0.0004576	0.11442	-0.000452	0.11446	-0.000468	0.00213415	-0.0199045
						0.11455	-0.0004758	0.11453	-0.000463	0.11456	-0.0004888	0.00213636	-0.0198518
						0.11466	-0.0004966	0.11463	-0.000476	0.11467	-0.0005044	0.00213857	-0.0197987
						0.11476	-0.0005044	0.11473	-0.000494	0.11477	-0.0005174	0.00214076	-0.0197453
						0.11487	-0.0005122	0.11484	-0.000489	0.11488	-0.0005252	0.00214296	-0.0196914
						0.11497	-0.00052	0.11494	-0.000476	0.11498	-0.0005382	0.00214515	-0.0196371
						0.11508	-0.0005304	0.11505	-0.000481	0.11509	-0.0005564	0.00214735	-0.0195823
						0.11518	-0.0005434	0.11515	-0.000478	0.11519	-0.0005668	0.00214953	-0.0195273
						0.11528	-0.0005486	0.11526	-0.000499	0.11529	-0.000572	0.00215172	-0.0194718
						0.11539	-0.0005486	0.11536	-0.00053	0.1154	-0.0005824	0.0021539	-0.0194158
						0.11549	-0.0005564	0.11546	-0.000554	0.1155	-0.0005824	0.00215608	-0.0193594
						0.1156	-0.0005616	0.11557	-0.000562	0.11561	-0.000598	0.00215826	-0.0193028
						0.1157	-0.0005642	0.11567	-0.000549	0.11571	-0.0006032	0.00216043	-0.0192458
						0.1158	-0.000559	0.11578	-0.000549	0.11581	-0.0006006	0.0021626	-0.0191883
						0.11591	-0.000559	0.11588	-0.000538	0.11592	-0.000598	0.00216477	-0.0191303
						0.11601	-0.000559	0.11598	-0.000515	0.11602	-0.0006006	0.00216693	-0.0190722
						0.11612	-0.0005564	0.11609	-0.000502	0.11613	-0.0006006	0.00216909	-0.0190137
						0.11622	-0.0005564	0.11619	-0.000494	0.11623	-0.000598	0.00217125	-0.0189547
						0.11633	-0.0005564	0.1163	-0.000491	0.11634	-0.0005954	0.00217341	-0.0188953
						0.11643	-0.000546	0.1164	-0.000491	0.11644	-0.000585	0.00217556	-0.0188357
						0.11653	-0.000533	0.11651	-0.000494	0.11654	-0.0005772	0.0021777	-0.0187757
						0.11664	-0.0005252	0.11661	-0.000494	0.11665	-0.0005798	0.00217985	-0.0187153
						0.11674	-0.0005252	0.11671	-0.000478	0.11675	-0.000572	0.002182	-0.0186545
						0.11685	-0.0005174	0.11682	-0.00046	0.11686	-0.0005564	0.00218414	-0.0185935
						0.11695	-0.000507	0.11692	-0.000465	0.11696	-0.000546	0.00218627	-0.0185322
						0.11705	-0.0004888	0.11703	-0.000455	0.11707	-0.000533	0.00218841	-0.0184704
						0.11716	-0.0004784	0.11713	-0.000468	0.11717	-0.0005356	0.00219054	-0.0184082
						0.11726	-0.0004628	0.11723	-0.000473	0.11727	-0.0005226	0.00219267	-0.0183459
						0.11737	-0.0004472	0.11734	-0.000473	0.11738	-0.0005018	0.00219479	-0.0182832
						0.11747	-0.000442	0.11744	-0.000468	0.11748	-0.0004784	0.00219692	-0.0182201
						0.11758	-0.000416	0.11755	-0.00045	0.11759	-0.000468	0.00219904	-0.0181566
						0.11768	-0.0004004	0.11765	-0.000429	0.11769	-0.0004576	0.00220115	-0.018093
						0.11778	-0.0003848	0.11776	-0.00039	0.11779	-0.000442	0.00220327	-0.0180291
						0.11789	-0.0003718	0.11786	-0.000343	0.1179	-0.0004212	0.00220538	-0.0179647
						0.11799	-0.0003484	0.11796	-0.000309	0.118	-0.000403	0.00220749	-0.0179
						0.1181	-0.0003276	0.11807	-0.000281	0.11811	-0.0003822	0.0022096	-0.0178352
						0.1182	-0.0003146	0.11817	-0.000268	0.11821	-0.000364	0.0022117	-0.0177701
						0.1183	-0.0002938	0.11828	-0.000257	0.11831	-0.0003484	0.0022138	-0.0177045
						0.11841	-0.0002678	0.11838	-0.000237	0.11842	-0.0003302	0.0022159	-0.0176386
						0.11851	-0.0002483	0.11848	-0.000232	0.11852	-0.000312	0.00221799	-0.0175727
						0.11862	-0.00022646	0.11859	-0.000204	0.11863	-0.0002938	0.00222008	-0.0175064
						0.11872	-0.0002041	0.11869	-0.000185	0.11873	-0.0002678	0.00222217	-0.0174397
						0.11883	-0.00018798	0.1188	-0.000158	0.11884	-0.00024076	0.00222426	-0.0173726
						0.11893	-0.00016172	0.1189	-0.000128	0.11894	-0.00021372	0.00222634	-0.0173056
						0.11903	-0.0001404	0.11901	-0.000103	0.11904	-0.00019864	0.00222842	-0.0172382
						0.11914	-0.00011102	0.11911	-9.07e-05	0.11915	-0.00017108	0.0022305	-0.0171705
						0.11924	-9.23e-05	0.11921	-8.4e-05	0.11925	-0.00014456	0.00223257	-0.0171024
						0.11935	-6.604e-05	0.11932	-7.51e-05	0.11936	-0.00012064	0.00223464	-0.0170343
						0.11945	-3.848e-05	0.11942	-5.93e-05	0.11946	-9.932e-05	0.00223671	-0.0169658
						0.11955	-9.802e-06	0.11953	-3.67e-05	0.11956	-7.332e-05	0.00223878	-0.0168971
						0.11966	1.2948e-05	0.11963	-1.15e-05	0.11967	-4.55e-05	0.00224084	-0.0168279
						0.11976	2.5064e-05	0.11973	2.44e-05	0.11977	-2.1398e-05	0.0022429	-0.0167589
						0.11987	6.214e-05	0.11984	7.36e-05	0.11988	2.704e-06	0.00224496	-0.0166895
						0.11997	9.386e-05	0.11994	0.000111	0.11998	2.964e-05	0.00224701	-0.0166197
						0.12008	0.00011076	0.12005	0.000164	0.12009	5.434e-05	0.00224907	-0.0165497
						0.12018	0.00013312	0.12015	0.000193	0.12019	8.06e-05	0.00225111	-0.0164796
						0.12028	0.00014846	0.12026	0.000224	0.12029	0.0001027	0.00225316	-0.0164093
						0.12039	0.00018018	0.12036	0.000244	0.1204	0.00013572	0.0022552	-0.0163387
						0.12049	0.00020566	0.12046	0.000263	0.1205	0.0001521	0.00225724	-0.0162677
						0.1206	0.00022854	0.12057	0.000276	0.12061	0.00018694	0.00225928	-0.0161968
						0.1207	0.00025792	0.12067	0.000281	0.12071	0.00021736	0.00226131	-0.0161256
						0.1208	0.0002782	0.12078	0.000302	0.12081	0.00022698	0.00226334	-0.0160541
						0.12091	0.0002938	0.12088	0.000309	0.12092	0.0002626	0.00226538	-0.0159823
						0.12101	0.0003068	0.12098	0.000328	0.12102	0.0002782	0.0022674	-0.0159106
						0.12112	0.000338	0.12109	0.000338	0.12113	0.0003016	0.00226942	-0.0158386
						0.12122	0.0003458	0.12119	0.000348	0.12123	0.0003224	0.00227144	-0.0157663
						0.12133	0.0003718	0.1213	0.000361	0.12134	0.0003432	0.00227346	-0.0156937
						0.12143	0.000403	0.1214	0.000382	0.12144	0.0003718	0.00227547	-0.0156213
						0.12153	0.000416	0.12151	0.000398	0.12154	0.0003926	0.00227748	-0.0155485
						0.12164	0.0004368	0.12161	0.000421	0.12165	0.0004108	0.00227949	-0.0154755
						0.12174	0.0004576	0.12171	0.000452	0.12175	0.0004342	0.0022815	-0.0154021
						0.12185	0.0004654	0.12182	0.000481	0.12186	0.0004472	0.0022835	-0.0153289
						0.12195	0.0004784	0.12192	0.000517	0.12196	0.0004602	0.0022855	-0.0152555
						0.12205	0.0004862	0.12203	0.000541	0.12206	0.0004862	0.0022875	-0.0151818
						0.12216	0.0004992	0.12213	0.000556	0.12217	0.0004992	0.00228949	-0.0151078
						0.12226	0.0005174	0.12223	0.000577	0.12227	0.0005096	0.00229148	-0.0150339
						0.12237	0.0005278	0.12234	0.00058	0.12238	0.0005356	0.00229347	-0.0149598
						0.12247	0.0005434	0.12244	0.000585	0.12248	0.0005486	0.00229545	-0.0148855
						0.12258	0.0005512	0.12255	0.00059	0.12259	0.000559	0.00229744	-0.0148108
						0.12268	0.000546	0.12265	0.000595	0.12269	0.0005616	0.00229941	-0.0147364
						0.12278	0.0005538	0.12276	0.000606	0.12279	0.0005746	0.00230139	-0.0146617
						0.12289	0.0005616	0.12286	0.000603	0.1229	0.000585	0.00230336	-0.0145868
						0.12299	0.0005694	0.12296	0.000614	0.123	0.0005928	0.00230534	-0.0145116
						0.1231	0.000585	0.12307	0.000627	0.12311	0.0006006	0.0023073	-0.0144366
						0.1232	0.0005928	0.12317	0.000619	0.12321	0.0006084	0.00230926	-0.0143614
						0.1233	0.0005928	0.12328	0.000621	0.12331	0.0006084	0.00231122	-0.0142859
						0.12341	0.0005928	0.12338	0.000611	0.12342	0.0006058	0.00231319	-0.0142102
						0.12351	0.0005954	0.12348	0.000601	0.12352	0.0006162	0.00231514	-0.0141347
						0.12362	0.0006006	0.12359	0.00059	0.12363	0.0006266	0.00231709	-0.014059
						0.12372	0.0006084	0.12369	0.000582	0.12373	0.0006266	0.00231904	-0.0139831
						0.12383	0.0006162	0.1238	0.00059	0.12384	0.0006162	0.00232099	-0.0139069
						0.12393	0.0006032	0.1239	0.000585	0.12394	0.0006188	0.00232293	-0.013831
						0.12403	0.0006006	0.12401	0.000585	0.12404	0.0006162	0.00232486	-0.0137549
						0.12414	0.0006058	0.12411	0.000569	0.12415	0.000611	0.0023268	-0.0136786
						0.12424	0.0006058	0.12421	0.000564	0.12425	0.0006214	0.00232874	-0.013602
						0.12435	0.0006058	0.12432	0.000577	0.12436	0.0006058	0.00233067	-0.0135257
						0.12445	0.0006032	0.12442	0.000567	0.12446	0.0006058	0.00233259	-0.0134492
						0.12456	0.0005954	0.12453	0.000567	0.12456	0.0005954	0.00233452	-0.0133725
						0.12466	0.0005798	0.12463	0.000564	0.12467	0.0006032	0.00233644	-0.0132956
						0.12476	0.0005668	0.12473	0.000541	0.12477	0.0005954	0.00233836	-0.0132189
						0.12487	0.000572	0.12484	0.000523	0.12488	0.0005928	0.00234027	-0.0131421
						0.12497	0.000559	0.12494	0.000507	0.12498	0.0005902	0.00234218	-0.0130651
						0.12508	0.0005512	0.12505	0.000494	0.12509	0.0005694	0.0023441	-0.0129879
						0.12518	0.0005278	0.12515	0.000481	0.12519	0.0005538	0.002346	-0.012911
						0.12528	0.0005148	0.12526	0.00045	0.12529	0.0005538	0.0023479	-0.0128339
						0.12539	0.0005096	0.12536	0.000439	0.1254	0.000546	0.0023498	-0.0127566
						0.12549	0.0004888	0.12546	0.000424	0.1255	0.0005356	0.0023517	-0.0126791
						0.1256	0.0004784	0.12557	0.000419	0.12561	0.0005174	0.00235358	-0.012602
						0.1257	0.0004602	0.12567	0.000421	0.12571	0.0004992	0.00235547	-0.0125247
						0.1258	0.0004498	0.12578	0.000408	0.12581	0.0004836	0.00235736	-0.0124472
						0.12591	0.000429	0.12588	0.000408	0.12592	0.0004706	0.00235924	-0.0123696
						0.12601	0.0004056	0.12598	0.000408	0.12602	0.0004524	0.00236112	-0.0122923
						0.12612	0.0003848	0.12609	0.000393	0.12613	0.000429	0.00236299	-0.0122148
						0.12622	0.000364	0.12619	0.000367	0.12623	0.0004108	0.00236487	-0.0121372
						0.12633	0.000351	0.1263	0.000341	0.12634	0.0004004	0.00236674	-0.0120594
						0.12643	0.0003354	0.1264	0.000322	0.12644	0.0003692	0.0023686	-0.011982
						0.12653	0.0003068	0.12651	0.000302	0.12654	0.000351	0.00237046	-0.0119045
						0.12664	0.0002964	0.12661	0.000283	0.12665	0.0003302	0.00237232	-0.0118267
						0.12674	0.0002626	0.12671	0.000265	0.12675	0.0003094	0.00237418	-0.0117489
						0.12685	0.00024622	0.12682	0.000239	0.12686	0.000286	0.00237603	-0.0116714
						0.12695	0.000221	0.12692	0.000215	0.12696	0.00026	0.00237787	-0.0115938
						0.12705	0.00020436	0.12703	0.000192	0.12706	0.00023972	0.00237972	-0.011516
						0.12716	0.00017732	0.12713	0.000167	0.12717	0.00021346	0.00238157	-0.0114381
						0.12726	0.00014508	0.12723	0.000134	0.12727	0.00019084	0.0023834	-0.0113607
						0.12737	0.00012324	0.12734	0.000102	0.12738	0.00016458	0.00238523	-0.0112831
						0.12747	0.00010374	0.12744	7.75e-05	0.12748	0.00013936	0.00238706	-0.0112053
						0.12758	7.8e-05	0.12755	4.6e-05	0.12759	0.00011492	0.00238889	-0.0111274
						0.12768	4.94e-05	0.12765	2.31e-05	0.12769	9.542e-05	0.00239071	-0.01105
						0.12778	3.302e-05	0.12776	1.48e-05	0.12779	7.202e-05	0.00239253	-0.0109725
						0.12789	1.144e-05	0.12786	-1.45e-06	0.1279	3.77e-05	0.00239435	-0.0108948
						0.12799	-1.9916e-05	0.12796	-1.28e-05	0.128	1.9266e-05	0.00239616	-0.010817
						0.1281	-4.602e-05	0.12807	-2.76e-05	0.12811	-6.058e-06	0.00239797	-0.0107397
						0.1282	-6.448e-05	0.12817	-3.95e-05	0.12821	-3.094e-05	0.00239977	-0.0106622
						0.1283	-8.71e-05	0.12828	-6.32e-05	0.12831	-5.798e-05	0.00240157	-0.0105847
						0.12841	-0.00010244	0.12838	-8.97e-05	0.12842	-7.15e-05	0.00240338	-0.010507
						0.12851	-0.00011986	0.12848	-0.000105	0.12852	-0.00010452	0.00240516	-0.0104298
						0.12862	-0.00014742	0.12859	-0.000127	0.12863	-0.00012272	0.00240695	-0.0103526
						0.12872	-0.00016406	0.12869	-0.000154	0.12873	-0.00014092	0.00240874	-0.0102752
						0.12883	-0.0001755	0.1288	-0.000175	0.12884	-0.00017082	0.00241052	-0.0101977
						0.12893	-0.00020072	0.1289	-0.000202	0.12894	-0.00018434	0.0024123	-0.0101208
						0.12903	-0.00021528	0.12901	-0.00023	0.12904	-0.00020462	0.00241407	-0.0100438
						0.12914	-0.00023842	0.12911	-0.000252	0.12915	-0.00022932	0.00241584	-0.00996661
						0.12924	-0.0002678	0.12921	-0.000268	0.12925	-0.00025272	0.00241761	-0.00988936
						0.12935	-0.0002808	0.12932	-0.000278	0.12936	-0.000273	0.00241937	-0.00981271
						0.12945	-0.0002912	0.12942	-0.000294	0.12946	-0.0002938	0.00242112	-0.00973596
						0.12955	-0.0003068	0.12953	-0.000302	0.12956	-0.000312	0.00242288	-0.0096591
						0.12966	-0.0003172	0.12963	-0.000315	0.12967	-0.0003198	0.00242463	-0.00958215
						0.12976	-0.0003354	0.12974	-0.000312	0.12977	-0.0003406	0.00242637	-0.00950584
						0.12987	-0.0003458	0.12984	-0.000325	0.12988	-0.0003562	0.00242811	-0.00942943
						0.12997	-0.0003536	0.12994	-0.000335	0.12998	-0.0003692	0.00242985	-0.00935292
						0.13008	-0.0003718	0.13005	-0.000341	0.13009	-0.0003874	0.00243159	-0.00927633
						0.13018	-0.0003874	0.13015	-0.000348	0.13019	-0.0004004	0.00243331	-0.00920041
						0.13028	-0.0004082	0.13026	-0.000364	0.13029	-0.0004134	0.00243503	-0.0091244
						0.13039	-0.0004004	0.13036	-0.000377	0.1304	-0.0004238	0.00243675	-0.0090483
						0.13049	-0.0004134	0.13046	-0.000395	0.1305	-0.0004342	0.00243847	-0.00897212
						0.1306	-0.000416	0.13057	-0.000419	0.13061	-0.0004446	0.00244017	-0.00889666
						0.1307	-0.000416	0.13067	-0.000429	0.13071	-0.000455	0.00244188	-0.00882111
						0.1308	-0.0004394	0.13078	-0.000437	0.13081	-0.000468	0.00244358	-0.00874548
						0.13091	-0.0004472	0.13088	-0.000442	0.13092	-0.0004732	0.00244528	-0.00866978
						0.13101	-0.000455	0.13098	-0.000447	0.13102	-0.0004784	0.00244697	-0.00859483
						0.13112	-0.0004498	0.13109	-0.00045	0.13113	-0.0004862	0.00244865	-0.00851981
						0.13122	-0.0004524	0.13119	-0.000452	0.13123	-0.0004862	0.00245034	-0.00844471
						0.13133	-0.0004498	0.1313	-0.000439	0.13134	-0.0004966	0.00245202	-0.00836954
						0.13143	-0.0004602	0.1314	-0.000437	0.13144	-0.0005018	0.00245369	-0.00829518
						0.13153	-0.0004654	0.13151	-0.000439	0.13154	-0.0005018	0.00245535	-0.00822074
						0.13164	-0.0004602	0.13161	-0.000434	0.13165	-0.0004992	0.00245702	-0.00814624
						0.13174	-0.0004576	0.13171	-0.000439	0.13175	-0.0005018	0.00245868	-0.00807168
						0.13185	-0.0004498	0.13182	-0.000429	0.13186	-0.0004966	0.00246033	-0.00799796
						0.13195	-0.0004498	0.13192	-0.000424	0.13196	-0.0004914	0.00246197	-0.00792418
						0.13206	-0.0004394	0.13203	-0.000416	0.13206	-0.0004992	0.00246362	-0.00785035
						0.13216	-0.0004368	0.13213	-0.0004	0.13217	-0.0004914	0.00246526	-0.00777645
						0.13226	-0.0004394	0.13223	-0.000387	0.13227	-0.0004758	0.00246688	-0.00770345
						0.13237	-0.0004264	0.13234	-0.00039	0.13238	-0.000481	0.00246851	-0.0076304
						0.13247	-0.0004186	0.13244	-0.000377	0.13248	-0.000468	0.00247013	-0.0075573
						0.13258	-0.0004134	0.13255	-0.000369	0.13259	-0.0004628	0.00247175	-0.00748414
						0.13268	-0.000403	0.13265	-0.000359	0.13269	-0.0004576	0.00247336	-0.00741194
						0.13278	-0.0003952	0.13276	-0.000359	0.13279	-0.000442	0.00247496	-0.00733968
						0.13289	-0.0003796	0.13286	-0.000348	0.1329	-0.0004316	0.00247656	-0.00726739
						0.13299	-0.0003692	0.13296	-0.000335	0.133	-0.0004212	0.00247816	-0.00719504
						0.1331	-0.0003588	0.13307	-0.000338	0.13311	-0.0004108	0.00247974	-0.00712371
						0.1332	-0.000338	0.13317	-0.000325	0.13321	-0.0004004	0.00248131	-0.00705234
						0.1333	-0.0003328	0.13328	-0.000307	0.13332	-0.0003848	0.00248289	-0.00698092
						0.13341	-0.0003172	0.13338	-0.000289	0.13342	-0.0003718	0.00248447	-0.00690947
						0.13351	-0.0003016	0.13348	-0.00027	0.13352	-0.0003562	0.00248602	-0.0068391
						0.13362	-0.0002886	0.13359	-0.000254	0.13363	-0.000338	0.00248758	-0.00676869
						0.13372	-0.00026	0.13369	-0.000227	0.13373	-0.0003224	0.00248913	-0.00669824
						0.13383	-0.00024622	0.1338	-0.000205	0.13384	-0.0003042	0.00249068	-0.00662776
						0.13393	-0.00022178	0.1339	-0.000188	0.13394	-0.0002834	0.00249221	-0.00655844
						0.13403	-0.00020722	0.13401	-0.000172	0.13404	-0.0002678	0.00249374	-0.00648908
						0.13414	-0.0001937	0.13411	-0.000152	0.13415	-0.00025298	0.00249526	-0.00641969
						0.13424	-0.00018408	0.13421	-0.000141	0.13425	-0.00023166	0.00249679	-0.00635028
						0.13435	-0.00017264	0.13432	-0.000131	0.13436	-0.00021216	0.00249829	-0.0062821
						0.13445	-0.00015288	0.13442	-9.83e-05	0.13446	-0.00019318	0.00249979	-0.0062139
						0.13455	-0.0001235	0.13453	-8.5e-05	0.13456	-0.0001729	0.00250129	-0.00614567
						0.13466	-8.97e-05	0.13463	-6.92e-05	0.13467	-0.00015184	0.00250279	-0.00607742
						0.13476	-6.526e-05	0.13473	-3.25e-05	0.13477	-0.0001313	0.00250426	-0.00601051
						0.13487	-2.99e-05	0.13484	-1.63e-05	0.13488	-0.0001066	0.00250572	-0.00594357
						0.13497	-1.6874e-05	0.13494	3.85e-06	0.13498	-8.398e-05	0.00250719	-0.00587661
						0.13508	5.876e-06	0.13505	1.63e-05	0.13509	-6.344e-05	0.00250866	-0.00580963
						0.13518	2.119e-05	0.13515	3.41e-05	0.13519	-3.848e-05	0.0025101	-0.0057441
						0.13528	3.38e-05	0.13526	4.39e-05	0.13529	-1.7342e-05	0.00251154	-0.00567856
						0.13539	6.214e-05	0.13536	5.41e-05	0.1354	5.174e-06	0.00251297	-0.00561299
						0.13549	8.762e-05	0.13546	8.06e-05	0.1355	2.158e-05	0.00251441	-0.00554741
						0.1356	0.0001118	0.13557	0.000101	0.13561	4.732e-05	0.00251581	-0.00548341
						0.1357	0.00014326	0.13567	0.000119	0.13571	7.176e-05	0.00251721	-0.0054194
						0.1358	0.00016016	0.13578	0.000147	0.13581	8.71e-05	0.00251861	-0.00535538
						0.13591	0.00017784	0.13588	0.000172	0.13592	0.0001144	0.00252002	-0.00529134
						0.13601	0.00019136	0.13598	0.000198	0.13602	0.00013312	0.00252138	-0.00522904
						0.13612	0.00019448	0.13609	0.00022	0.13613	0.0001573	0.00252274	-0.00516673
						0.13622	0.00021086	0.13619	0.000235	0.13623	0.00017732	0.00252411	-0.00510441
						0.13633	0.00022386	0.1363	0.000263	0.13634	0.00019656	0.00252547	-0.00504208
						0.13643	0.00022568	0.1364	0.000273	0.13644	0.00022022	0.00252679	-0.00498169
						0.13653	0.0002275	0.13651	0.000299	0.13654	0.00023296	0.00252811	-0.00492129
						0.13664	0.0002262	0.13661	0.00032	0.13665	0.00025376	0.00252943	-0.00486089
						0.13674	0.00022412	0.13671	0.000322	0.13675	0.0002756	0.00253075	-0.00480048
						0.13685	0.00023712	0.13682	0.000333	0.13686	0.0002912	0.00253203	-0.00474225
						0.13695	0.000273	0.13692	0.000338	0.13696	0.0003172	0.0025333	-0.00468402
						0.13705	0.000325	0.13703	0.000346	0.13706	0.0003276	0.00253457	-0.00462578
						0.13716	0.000403	0.13713	0.000359	0.13717	0.0003484	0.00253584	-0.00456754
						0.13726	0.0004784	0.13724	0.000361	0.13727	0.000364	0.00253706	-0.00451182
						0.13737	0.0005486	0.13734	0.000382	0.13738	0.0003744	0.00253828	-0.0044561
						0.13747	0.0005824	0.13744	0.0004	0.13748	0.0003952	0.0025395	-0.00440037
						0.13758	0.0005746	0.13755	0.000421	0.13759	0.0004082	0.00254071	-0.00434465
						0.13768	0.000546	0.13765	0.000447	0.13769	0.0004212	0.00254187	-0.00429191
						0.13778	0.0004992	0.13776	0.000458	0.13779	0.0004342	0.00254302	-0.00423917
						0.13789	0.0004446	0.13786	0.000468	0.1379	0.0004472	0.00254417	-0.00418643
						0.13799	0.0004108	0.13796	0.000476	0.138	0.0004628	0.00254532	-0.00413369
						0.1381	0.0003978	0.13807	0.000491	0.13811	0.0004732	0.0025464	-0.00408467
						0.1382	0.0004134	0.13817	0.000491	0.13821	0.0004784	0.00254747	-0.00403566
						0.1383	0.0004264	0.13828	0.000504	0.13831	0.0004888	0.00254854	-0.00398665
						0.13841	0.0004342	0.13838	0.000504	0.13842	0.000494	0.00254961	-0.00393764
						0.13851	0.000429	0.13848	0.000512	0.13852	0.0005044	0.00255037	-0.0039028
						0.13862	0.0004134	0.13859	0.00052	0.13863	0.0005148	0.00255113	-0.00386797
						0.13872	0.0004108	0.13869	0.000512	0.13873	0.00052	0.00255189	-0.00383313
						0.13883	0.000429	0.1388	0.00052	0.13884	0.0005356	0.00255265	-0.0037983
						0.13893	0.0004758	0.1389	0.00053	0.13894	0.0005356	0.00255341	-0.00376347
						0.13903	0.0005382	0.13901	0.000536	0.13904	0.000533	0.00255418	-0.00372864
						0.13914	0.0006162	0.13911	0.000536	0.13915	0.0005356	0.00255494	-0.00369382
						0.13924	0.0006656	0.13921	0.000536	0.13925	0.000533	0.0025557	-0.00365899
						0.13935	0.0007072	0.13932	0.00053	0.13936	0.0005408	0.00255658	-0.00361847
						0.13945	0.0006994	0.13942	0.000536	0.13946	0.0005486	0.00255747	-0.00357796
						0.13956	0.0006474	0.13953	0.000538	0.13956	0.0005408	0.00255836	-0.00353745
						0.13966	0.0005642	0.13963	0.00053	0.13967	0.0005434	0.00255924	-0.00349694
						0.13976	0.0004758	0.13973	0.000525	0.13977	0.000533	0.00256024	-0.00345107
						0.13987	0.000416	0.13984	0.000525	0.13988	0.0005252	0.00256125	-0.00340521
						0.13997	0.0003952	0.13994	0.000517	0.13998	0.0005278	0.00256225	-0.00335936
						0.14008	0.0004056	0.14005	0.000504	0.14009	0.0005252	0.00256325	-0.00331351
						0.14018	0.0004446	0.14015	0.000491	0.14019	0.0005122	0.00256435	-0.00326361
						0.14028	0.0004836	0.14026	0.000484	0.14029	0.0005044	0.00256544	-0.00321372
						0.14039	0.0005122	0.14036	0.000478	0.1404	0.0004992	0.00256653	-0.00316383
						0.14049	0.0005018	0.14046	0.00046	0.1405	0.000494	0.00256762	-0.00311396
						0.1406	0.0004914	0.14057	0.000452	0.14061	0.000481	0.00256878	-0.00306078
						0.1407	0.0004446	0.14067	0.000434	0.14071	0.0004732	0.00256995	-0.0030076
						0.1408	0.0003952	0.14078	0.000424	0.14082	0.0004576	0.00257111	-0.00295444
						0.14091	0.0003562	0.14088	0.000408	0.14092	0.0004316	0.00257228	-0.00290129
						0.14101	0.0003328	0.14098	0.00039	0.14102	0.0004134	0.0025735	-0.00284532
						0.14112	0.0003406	0.14109	0.000382	0.14113	0.0003978	0.00257473	-0.00278936
						0.14122	0.0003484	0.14119	0.000364	0.14123	0.0003822	0.00257595	-0.00273342
						0.14133	0.0003692	0.1413	0.000351	0.14134	0.0003744	0.00257718	-0.00267748
						0.14143	0.000377	0.1414	0.000343	0.14144	0.0003692	0.00257846	-0.00261908
						0.14153	0.0003848	0.14151	0.000333	0.14154	0.0003718	0.00257974	-0.00256069
						0.14164	0.0003666	0.14161	0.000322	0.14165	0.000351	0.00258102	-0.00250231
						0.14174	0.000338	0.14171	0.000304	0.14175	0.0003354	0.0025823	-0.00244396
						0.14185	0.0003146	0.14182	0.000289	0.14186	0.0003302	0.00258363	-0.00238338
						0.14195	0.0002886	0.14192	0.00027	0.14196	0.000299	0.00258496	-0.00232283
						0.14205	0.000273	0.14203	0.000252	0.14206	0.0002834	0.00258629	-0.00226229
						0.14216	0.00024856	0.14213	0.000223	0.14217	0.0002756	0.00258762	-0.00220177
						0.14226	0.0002028	0.14223	0.000202	0.14227	0.00025948	0.00258899	-0.00213924
						0.14237	0.00016744	0.14234	0.000173	0.14238	0.0002626	0.00259037	-0.00207674
						0.14247	0.00011622	0.14244	0.000131	0.14248	0.00023946	0.00259174	-0.00201425
						0.14258	7.436e-05	0.14255	0.000128	0.14259	0.00021918	0.00259312	-0.00195179
						0.14268	5.694e-05	0.14265	0.000111	0.14269	0.00019214	0.00259453	-0.00188748
						0.14278	4.134e-05	0.14276	8.68e-05	0.14279	0.00016432	0.00259595	-0.00182319
						0.14289	5.85e-05	0.14286	6.32e-05	0.1429	0.00014508	0.00259736	-0.00175893
						0.14299	7.644e-05	0.14296	6.58e-05	0.143	0.00011024	0.00259878	-0.0016947
						0.1431	8.138e-05	0.14307	4.26e-05	0.14311	8.814e-05	0.00260023	-0.00162875
						0.1432	9.724e-05	0.14317	2.43e-05	0.14321	5.85e-05	0.00260169	-0.00156284
						0.1433	9.308e-05	0.14328	1.2e-05	0.14331	2.457e-05	0.00260314	-0.00149695
						0.14341	8.242e-05	0.14338	7.28e-06	0.14342	-1.365e-05	0.00260459	-0.0014311
						0.14351	5.174e-05	0.14348	-1.46e-05	0.14352	-5.044e-05	0.00260608	-0.00136364
						0.14362	5.85e-06	0.14359	-3.64e-05	0.14363	-5.538e-05	0.00260757	-0.00129621
						0.14372	-4.056e-05	0.14369	-5.69e-05	0.14373	-4.966e-05	0.00260907	-0.00122883
						0.14383	-6.994e-05	0.1438	-6.63e-05	0.14384	-2.5948e-05	0.00261056	-0.00116148
						0.14393	-7.566e-05	0.1439	-8.22e-05	0.14394	8.502e-06	0.00261208	-0.00109262
						0.14403	-6.734e-05	0.14401	-9.31e-05	0.14404	4.394e-05	0.0026136	-0.0010238
						0.14414	-5.564e-05	0.14411	-0.000122	0.14415	6.812e-05	0.00261513	-0.000955022
						0.14424	-3.718e-05	0.14421	-0.000131	0.14425	6.136e-05	0.00261665	-0.000886288
						0.14435	-4.238e-05	0.14432	-0.000154	0.14436	2.1346e-05	0.00261821	-0.000816127
						0.14445	-6.11e-05	0.14442	-0.000165	0.14446	-5.304e-05	0.00261977	-0.000746013
						0.14455	-0.00010322	0.14453	-0.000166	0.14456	-0.00014092	0.00262132	-0.000675947
						0.14466	-0.00015912	0.14463	-0.000174	0.14467	-0.00020852	0.00262288	-0.000605928
						0.14476	-0.0002236	0.14474	-0.000189	0.14477	-0.0002535	0.00262447	-0.000534556
						0.14487	-0.0002782	0.14484	-0.000204	0.14488	-0.000273	0.00262606	-0.000463236
						0.14497	-0.0003146	0.14494	-0.000212	0.14498	-0.000286	0.00262765	-0.000391969
						0.14508	-0.000338	0.14505	-0.000236	0.14509	-0.0002964	0.00262923	-0.000320756
						0.14518	-0.0003458	0.14515	-0.000233	0.14519	-0.0003198	0.00263085	-0.000248254
						0.14528	-0.0003484	0.14526	-0.000255	0.14529	-0.0003562	0.00263247	-0.00017581
						0.14539	-0.000338	0.14536	-0.000265	0.1454	-0.0003848	0.00263409	-0.000103426
						0.14549	-0.0003328	0.14546	-0.00027	0.1455	-0.0004056	0.00263571	-3.11019e-05
						0.1456	-0.0003276	0.14557	-0.000263	0.14561	-0.0003952	0.00263731	4.04231e-05
						0.1457	-0.0003016	0.14567	-0.00027	0.14571	-0.0003562	0.00263891	0.000111887
						0.1458	-0.000286	0.14578	-0.000283	0.14581	-0.0002938	0.00264051	0.000183289
						0.14591	-0.00025688	0.14588	-0.000276	0.14592	-0.00022074	0.00264212	0.000254627
						0.14601	-0.0002171	0.14598	-0.000283	0.14602	-0.00017342	0.00264369	0.000324817
						0.14612	-0.00020722	0.14609	-0.000294	0.14613	-0.00015626	0.00264527	0.000394943
						0.14622	-0.00021502	0.14619	-0.000294	0.14623	-0.00019916	0.00264685	0.000465005
						0.14633	-0.0002509	0.1463	-0.000317	0.14634	-0.0002808	0.00264843	0.000535002
						0.14643	-0.0003094	0.1464	-0.000328	0.14644	-0.0003874	0.00264998	0.000603776
						0.14653	-0.0003666	0.14651	-0.000328	0.14654	-0.0004706	0.00265153	0.000672485
						0.14664	-0.0004316	0.14661	-0.000328	0.14665	-0.0005122	0.00265308	0.000741129
						0.14674	-0.0004524	0.14671	-0.000338	0.14675	-0.0005122	0.00265463	0.000809706
						0.14685	-0.0004524	0.14682	-0.00033	0.14686	-0.0004784	0.00265615	0.00087698
						0.14695	-0.0004264	0.14692	-0.00033	0.14696	-0.0004342	0.00265768	0.000944188
						0.14705	-0.0003848	0.14703	-0.000338	0.14706	-0.0003848	0.0026592	0.00101133
						0.14716	-0.0003458	0.14713	-0.000328	0.14717	-0.0003692	0.00266072	0.0010784
						0.14726	-0.0003276	0.14723	-0.00033	0.14727	-0.0003692	0.00266222	0.00114408
						0.14737	-0.000325	0.14734	-0.000325	0.14738	-0.0003926	0.00266371	0.00120969
						0.14747	-0.0003536	0.14744	-0.00032	0.14748	-0.0004186	0.0026652	0.00127524
						0.14758	-0.0003926	0.14755	-0.000315	0.14759	-0.0004368	0.0026667	0.00134071
						0.14768	-0.0004134	0.14765	-0.000304	0.14769	-0.0004368	0.00266816	0.00140469
						0.14778	-0.0004082	0.14776	-0.000302	0.14779	-0.0004212	0.00266962	0.00146859
						0.14789	-0.0003666	0.14786	-0.000294	0.1479	-0.000403	0.00267108	0.00153243
						0.14799	-0.0003042	0.14796	-0.000291	0.148	-0.00039	0.00267254	0.00159621
						0.1481	-0.00021736	0.14807	-0.000283	0.14811	-0.0003562	0.00267396	0.00165835
						0.1482	-0.00016068	0.14817	-0.000276	0.14821	-0.000338	0.00267539	0.00172042
						0.1483	-0.00015834	0.14828	-0.000273	0.14832	-0.0003276	0.00267681	0.00178243
						0.14841	-0.00019526	0.14838	-0.00026	0.14842	-0.0003094	0.00267824	0.00184437
						0.14851	-0.0002626	0.14848	-0.000258	0.14852	-0.0002938	0.00267962	0.00190452
						0.14862	-0.0003224	0.14859	-0.000251	0.14863	-0.0002782	0.00268101	0.0019646
						0.14872	-0.000364	0.14869	-0.000245	0.14873	-0.0002678	0.00268239	0.00202462
						0.14883	-0.0003666	0.1488	-0.000232	0.14884	-0.0002652	0.00268378	0.00208458
						0.14893	-0.0003458	0.1489	-0.00022	0.14894	-0.0002782	0.00268512	0.00214255
						0.14903	-0.000286	0.14901	-0.000207	0.14904	-0.000299	0.00268646	0.00220045
						0.14914	-0.00022568	0.14911	-0.000188	0.14915	-0.000312	0.0026878	0.00225829
						0.14924	-0.00018096	0.14921	-0.000175	0.14925	-0.0003276	0.00268914	0.00231607
						0.14935	-0.00017758	0.14932	-0.000152	0.14936	-0.0003276	0.00269043	0.00237161
						0.14945	-0.00019942	0.14942	-0.000144	0.14946	-0.0003146	0.00269172	0.00242709
						0.14955	-0.00021996	0.14953	-0.000127	0.14956	-0.000286	0.00269301	0.00248251
						0.14966	-0.00023322	0.14963	-0.000116	0.14967	-0.00024362	0.0026943	0.00253786
						0.14976	-0.00021346	0.14973	-9.75e-05	0.14977	-0.00019474	0.00269553	0.00259063
						0.14987	-0.00015418	0.14984	-8.24e-05	0.14988	-0.00013988	0.00269676	0.00264334
						0.14997	-6.292e-05	0.14994	-7.44e-05	0.14998	-0.00010348	0.00269799	0.00269599
												0.00269922	0.00274859
												0.00270038	0.00279808
												0.00270154	0.00284753
												0.0027027	0.00289692
												0.00270386	0.00294626
												0.00270493	0.00299165
												0.002706	0.003037
												0.00270707	0.00308231
												0.00270813	0.00312757
												0.00270907	0.00316713
												0.00271	0.00320665
												0.00271094	0.00324614
												0.00271187	0.00328559
												0.00271273	0.00332202
												0.0027136	0.00335841
												0.00271446	0.00339478
												0.00271533	0.00343111
												0.00271633	0.00347317
												0.00271733	0.00351519
												0.00271833	0.00355717
												0.00271933	0.00359911
												0.00272043	0.00364518
												0.00272153	0.0036912
												0.00272263	0.00373717
												0.00272373	0.00378309
												0.00272491	0.0038323
												0.00272609	0.00388144
												0.00272727	0.00393053
												0.00272845	0.00397955
												0.0027297	0.00403133
												0.00273095	0.00408304
												0.0027322	0.00413468
												0.00273345	0.00418625
												0.00273476	0.00424021
												0.00273607	0.00429409
												0.00273738	0.0043479
												0.00273868	0.00440162
												0.00274005	0.00445746
												0.00274141	0.00451321
												0.00274277	0.00456887
												0.00274413	0.00462444
												0.00274555	0.00468192
												0.00274696	0.0047393
												0.00274837	0.00479659
												0.00274978	0.00485378
												0.00275124	0.0049127
												0.00275269	0.00497152
												0.00275415	0.00503024
												0.00275561	0.00508885
												0.00275711	0.00514906
												0.0027586	0.00520915
												0.0027601	0.00526913
												0.0027616	0.00532899
												0.00276314	0.00539034
												0.00276468	0.00545157
												0.00276622	0.00551267
												0.00276776	0.00557365
												0.00276934	0.00563601
												0.00277092	0.00569824
												0.00277249	0.00576034
												0.00277407	0.0058223
												0.00277569	0.00588556
												0.0027773	0.00594869
												0.00277892	0.00601167
												0.00278053	0.00607451
												0.00278218	0.00613857
												0.00278383	0.00620248
												0.00278548	0.00626624
												0.00278713	0.00632985
												0.00278881	0.00639462
												0.0027905	0.00645923
												0.00279218	0.00652368
												0.00279386	0.00658796
												0.00279558	0.00665335
												0.0027973	0.00671857
												0.00279902	0.00678361
												0.00280073	0.00684848
												0.00280248	0.00691441
												0.00280423	0.00698015
												0.00280598	0.00704571
												0.00280773	0.00711108
												0.00280952	0.00717747
												0.0028113	0.00724366
												0.00281308	0.00730965
												0.00281486	0.00737546
												0.00281668	0.00744222
												0.00281849	0.00750879
												0.0028203	0.00757515
												0.00282212	0.0076413
												0.00282396	0.00770838
												0.00282581	0.00777525
												0.00282765	0.0078419
												0.0028295	0.00790833
												0.00283137	0.00797566
												0.00283325	0.00804276
												0.00283513	0.00810963
												0.002837	0.00817628
												0.00283891	0.00824378
												0.00284082	0.00831105
												0.00284272	0.00837808
												0.00284463	0.00844487
												0.00284657	0.00851249
												0.00284851	0.00857986
												0.00285044	0.00864698
												0.00285238	0.00871384
												0.00285435	0.00878152
												0.00285632	0.00884893
												0.00285829	0.00891607
												0.00286026	0.00898295
												0.00286226	0.00905062
												0.00286426	0.009118
												0.00286626	0.00918511
												0.00286826	0.00925194
												0.00287029	0.00931954
												0.00287232	0.00938685
												0.00287436	0.00945386
												0.00287639	0.00952058
												0.00287845	0.00958805
												0.00288052	0.00965521
												0.00288258	0.00972207
												0.00288464	0.00978862
												0.00288674	0.0098559
												0.00288884	0.00992287
												0.00289094	0.00998951
												0.00289303	0.0100558
												0.00289516	0.0101229
												0.00289729	0.0101896
												0.00289942	0.0102559
												0.00290155	0.010322
												0.00290372	0.0103887
												0.00290588	0.0104551
												0.00290805	0.0105211
												0.00291021	0.0105868
												0.00291241	0.0106532
												0.00291462	0.0107192
												0.00291682	0.0107849
												0.00291902	0.0108501
												0.00292125	0.0109161
												0.00292349	0.0109817
												0.00292573	0.0110469
												0.00292796	0.0111117
												0.00293024	0.0111772
												0.00293252	0.0112423
												0.00293479	0.011307
												0.00293707	0.0113713
												0.00293938	0.0114363
												0.0029417	0.0115009
												0.00294401	0.011565
												0.00294633	0.0116287
												0.00294869	0.0116932
												0.00295105	0.0117571
												0.00295341	0.0118207
												0.00295576	0.0118837
												0.00295817	0.0119476
												0.00296057	0.0120109
												0.00296297	0.0120738
												0.00296538	0.0121362
												0.00296783	0.0121993
												0.00297028	0.012262
												0.00297273	0.0123241
												0.00297519	0.0123858
												0.00297769	0.0124482
												0.00298019	0.0125101
												0.0029827	0.0125715
												0.0029852	0.0126324
												0.00298776	0.0126941
												0.00299032	0.0127553
												0.00299289	0.0128159
												0.00299545	0.0128759
												0.00299805	0.0129363
												0.00300065	0.0129962
												0.00300326	0.0130554
												0.00300586	0.0131141
												0.00300846	0.0131722
												0.00301107	0.0132298
												0.00301367	0.0132867
												0.00301627	0.013343
												0.00301888	0.0133988
												0.00302148	0.013454
												0.00302409	0.0135086
												0.00302669	0.0135626
												0.0030293	0.013616
												0.0030319	0.0136688
												0.00303451	0.013721
												0.00303711	0.0137726
												0.00303972	0.0138237
												0.00304233	0.0138741
												0.00304493	0.013924
												0.00304754	0.0139732
												0.00305015	0.0140219
												0.00305276	0.0140699
												0.00305537	0.0141174
												0.00305798	0.0141642
												0.00306059	0.0142104
												0.0030632	0.0142561
												0.00306581	0.0143011
												0.00306842	0.0143456
												0.00307104	0.0143894
												0.00307365	0.0144326
												0.00307626	0.0144752
												0.00307888	0.0145172
												0.00308149	0.0145587
												0.00308411	0.0145995
												0.00308673	0.0146396
												0.00308935	0.0146792
												0.00309197	0.0147182
												0.00309459	0.0147565
												0.00309721	0.0147943
												0.00309983	0.0148314
												0.00310245	0.0148679
												0.00310508	0.0149038
												0.0031077	0.014939
												0.00311032	0.0149737
												0.00311295	0.0150077
												0.00311558	0.0150412
												0.00311821	0.0150739
												0.00312084	0.0151061
												0.00312347	0.0151377
												0.0031261	0.0151686
												0.00312874	0.0151989
												0.00313137	0.0152286
												0.00313401	0.0152576
												0.00313664	0.0152861
												0.00313928	0.0153139
												0.00314192	0.015341
												0.00314456	0.0153676
												0.0031472	0.0153935
												0.00314985	0.0154188
												0.00315249	0.0154434
												0.00315514	0.0154674
												0.00315779	0.0154908
												0.00316044	0.0155136
												0.00316308	0.0155357
												0.00316574	0.0155572
												0.00316839	0.015578
												0.00317105	0.0155982
												0.0031737	0.0156178
												0.00317636	0.0156367
												0.00317902	0.015655
												0.00318168	0.0156727
												0.00318434	0.0156897
												0.00318701	0.0157061
												0.00318968	0.0157218
												0.00319235	0.0157369
												0.00319501	0.0157513
												0.00319769	0.0157652
												0.00320036	0.0157783
												0.00320304	0.0157908
												0.00320571	0.0158027
												0.00320839	0.0158139
												0.00321107	0.0158245
												0.00321376	0.0158344
												0.00321644	0.0158437
												0.00321913	0.0158523
												0.00322182	0.0158603
												0.00322451	0.0158676
												0.0032272	0.0158743
												0.00322984	0.0158802
												0.00323249	0.0158855
												0.00323514	0.0158901
												0.00323779	0.0158942
												0.0032404	0.0158975
												0.00324301	0.0159002
												0.00324562	0.0159023
												0.00324824	0.0159039
												0.00325081	0.0159047
												0.00325339	0.015905
												0.00325597	0.0159047
												0.00325855	0.0159038
												0.00326109	0.0159024
												0.00326364	0.0159003
												0.00326619	0.0158977
												0.00326873	0.0158945
												0.00327125	0.0158908
												0.00327377	0.0158865
												0.00327629	0.0158817
												0.00327881	0.0158763
												0.0032813	0.0158704
												0.0032838	0.0158639
												0.00328629	0.015857
												0.00328878	0.0158494
												0.00329125	0.0158414
												0.00329372	0.0158329
												0.00329619	0.0158239
												0.00329866	0.0158143
												0.00330111	0.0158043
												0.00330355	0.0157938
												0.003306	0.0157827
												0.00330845	0.0157712
												0.00331088	0.0157592
												0.0033133	0.0157467
												0.00331573	0.0157338
												0.00331815	0.0157203
												0.00332056	0.0157064
												0.00332297	0.0156921
												0.00332537	0.0156773
												0.00332778	0.0156619
												0.00333016	0.0156463
												0.00333255	0.0156301
												0.00333494	0.0156135
												0.00333733	0.0155964
												0.00333969	0.0155789
												0.00334206	0.015561
												0.00334443	0.0155426
												0.0033468	0.0155237
												0.00334915	0.0155046
												0.00335151	0.015485
												0.00335386	0.0154649
												0.00335621	0.0154444
												0.00335854	0.0154235
												0.00336088	0.0154023
												0.00336322	0.0153806
												0.00336555	0.0153584
												0.00336787	0.015336
												0.00337019	0.0153131
												0.00337251	0.0152898
												0.00337483	0.0152661
												0.00337713	0.0152421
												0.00337944	0.0152177
												0.00338174	0.0151928
												0.00338404	0.0151676
												0.00338633	0.0151421
												0.00338862	0.0151162
												0.00339091	0.0150899
												0.0033932	0.0150631
												0.00339548	0.0150362
												0.00339775	0.0150088
												0.00340002	0.0149811
												0.0034023	0.0149529
												0.00340456	0.0149245
												0.00340682	0.0148958
												0.00340908	0.0148666
												0.00341134	0.0148371
												0.00341359	0.0148073
												0.00341584	0.0147772
												0.00341808	0.0147467
												0.00342033	0.0147159
												0.00342256	0.0146848
												0.0034248	0.0146534
												0.00342703	0.0146216
												0.00342926	0.0145894
												0.00343148	0.0145571
												0.0034337	0.0145244
												0.00343593	0.0144913
												0.00343815	0.0144579
												0.00344035	0.0144244
												0.00344256	0.0143904
												0.00344477	0.0143562
												0.00344698	0.0143216
												0.00344917	0.0142868
												0.00345137	0.0142517
												0.00345356	0.0142163
												0.00345576	0.0141805
												0.00345794	0.0141446
												0.00346012	0.0141084
												0.00346231	0.0140718
												0.00346449	0.0140349
												0.00346666	0.0139979
												0.00346883	0.0139606
												0.003471	0.0139229
												0.00347317	0.013885
												0.00347533	0.0138469
												0.00347749	0.0138085
												0.00347965	0.0137699
												0.0034818	0.0137309
												0.00348395	0.0136918
												0.0034861	0.0136524
												0.00348824	0.0136127
												0.00349039	0.0135727
												0.00349252	0.0135326
												0.00349466	0.0134923
												0.00349679	0.0134516
												0.00349893	0.0134107
												0.00350105	0.0133697
												0.00350317	0.0133284
												0.0035053	0.0132868
												0.00350742	0.013245
												0.00350953	0.0132031
												0.00351164	0.0131609
												0.00351376	0.0131184
												0.00351587	0.0130757
												0.00351797	0.013033
												0.00352007	0.0129899
												0.00352217	0.0129466
												0.00352427	0.0129031
												0.00352635	0.0128595
												0.00352844	0.0128157
												0.00353053	0.0127716
												0.00353262	0.0127272
												0.0035347	0.0126829
												0.00353677	0.0126383
												0.00353885	0.0125934
												0.00354093	0.0125483
												0.00354299	0.0125032
												0.00354506	0.0124579
												0.00354712	0.0124123
												0.00354919	0.0123665
												0.00355124	0.0123207
												0.0035533	0.0122746
												0.00355535	0.0122284
												0.0035574	0.0121819
												0.00355945	0.0121354
												0.00356149	0.0120887
												0.00356353	0.0120418
												0.00356557	0.0119947
												0.00356761	0.0119476
												0.00356964	0.0119003
												0.00357167	0.0118528
												0.0035737	0.011805
												0.00357572	0.0117574
												0.00357774	0.0117095
												0.00357976	0.0116614
												0.00358178	0.0116131
												0.00358378	0.0115649
												0.00358579	0.0115164
												0.0035878	0.0114678
												0.00358981	0.011419
												0.0035918	0.0113703
												0.0035938	0.0113213
												0.0035958	0.0112722
												0.00359779	0.0112229
												0.00359978	0.0111737
												0.00360176	0.0111243
												0.00360375	0.0110747
												0.00360573	0.011025
												0.0036077	0.0109753
												0.00360968	0.0109255
												0.00361165	0.0108755
												0.00361362	0.0108253
												0.00361558	0.0107753
												0.00361754	0.0107251
												0.0036195	0.0106747
												0.00362146	0.0106241
												0.00362341	0.0105737
												0.00362536	0.0105231
												0.00362731	0.0104724
												0.00362926	0.0104215
												0.00363119	0.0103708
												0.00363313	0.0103199
												0.00363507	0.0102688
												0.003637	0.0102176
												0.00363893	0.0101666
												0.00364085	0.0101154
												0.00364278	0.0100641
												0.0036447	0.0100126
												0.00364661	0.00996137
												0.00364852	0.00990995
												0.00365043	0.00985839
												0.00365235	0.00980669
												0.00365425	0.0097552
												0.00365614	0.00970357
												0.00365804	0.00965181
												0.00365994	0.00959991
												0.00366183	0.00954824
												0.00366371	0.00949644
												0.0036656	0.00944451
												0.00366748	0.00939246
												0.00366936	0.00934064
												0.00367123	0.0092887
												0.0036731	0.00923664
												0.00367497	0.00918447
												0.00367683	0.00913254
												0.00367869	0.00908051
												0.00368055	0.00902835
												0.00368241	0.00897609
												0.00368426	0.0089241
												0.0036861	0.00887199
												0.00368795	0.00881978
												0.00368979	0.00876747
												0.00369162	0.00871544
												0.00369346	0.00866331
												0.00369529	0.00861108
												0.00369712	0.00855875
												0.00369894	0.00850673
												0.00370075	0.00845461
												0.00370257	0.0084024
												0.00370439	0.00835009
												0.00370619	0.00829811
												0.00370799	0.00824603
												0.00370979	0.00819387
												0.0037116	0.00814162
												0.00371338	0.00808972
												0.00371517	0.00803773
												0.00371696	0.00798566
												0.00371875	0.00793351
												0.00372052	0.00788172
												0.00372229	0.00782986
												0.00372406	0.00777791
												0.00372583	0.00772589
												0.00372759	0.00767426
												0.00372934	0.00762256
												0.0037311	0.00757078
												0.00373285	0.00751893
												0.00373459	0.00746749
												0.00373633	0.00741599
												0.00373807	0.00736442
												0.00373981	0.00731277
												0.00374153	0.00726157
												0.00374326	0.00721031
												0.00374498	0.00715898
												0.0037467	0.00710759
												0.0037484	0.00705666
												0.00375011	0.00700568
												0.00375181	0.00695463
												0.00375352	0.00690353
												0.0037552	0.00685292
												0.00375689	0.00680226
												0.00375858	0.00675154
												0.00376026	0.00670077
												0.00376193	0.00665052
												0.0037636	0.00660022
												0.00376527	0.00654987
												0.00376693	0.00649947
												0.00376858	0.00644962
												0.00377023	0.00639973
												0.00377188	0.0063498
												0.00377352	0.00629982
												0.00377515	0.00625042
												0.00377678	0.00620099
												0.0037784	0.00615151
												0.00378003	0.00610199
												0.00378164	0.0060531
												0.00378324	0.00600416
												0.00378485	0.0059552
												0.00378645	0.00590619
												0.00378803	0.00585785
												0.00378962	0.00580947
												0.0037912	0.00576106
												0.00379278	0.00571262
												0.00379434	0.00566488
												0.0037959	0.00561711
												0.00379746	0.00556932
												0.00379901	0.00552149
												0.00380055	0.00547442
												0.00380208	0.00542732
												0.00380361	0.0053802
												0.00380515	0.00533305
												0.00380665	0.00528671
												0.00380816	0.00524034
												0.00380967	0.00519395
												0.00381117	0.00514755
												0.00381265	0.005102
												0.00381413	0.00505644
												0.00381561	0.00501086
												0.00381708	0.00496526
												0.00381853	0.0049206
												0.00381998	0.00487592
												0.00382142	0.00483123
												0.00382287	0.00478652
												0.00382428	0.00474282
												0.0038257	0.00469912
												0.00382711	0.0046554
												0.00382852	0.00461167
												0.0038299	0.00456905
												0.00383128	0.00452642
												0.00383265	0.00448378
												0.00383403	0.00444114
[truncated: 17,944 more rows]

## Sheet: other velocity outputs
	Measurement on plant						Measurement on bug genitalia						Measurement on bug pro-thorax
	Loading			Unloading			Loading			Unloading			Loading			Unloading
	measurement 1	measurement 2	measurement 3	measurement 1	measurement 2	measurement 3	measurement 1	measurement 2	measurement 3	measurement 1	measurement 2	measurement 3	measurement 1	measurement 2	measurement 3	measurement 1	measurement 2	measurement 3
Time (s)	velocity (m/s)	velocity (m/s)	velocity (m/s)	velocity (m/s)	velocity (m/s)	velocity (m/s)	velocity (m/s)	velocity (m/s)	velocity (m/s)	velocity (m/s)	velocity (m/s)	velocity (m/s)	velocity (m/s)	velocity (m/s)	velocity (m/s)	velocity (m/s)	velocity (m/s)	velocity (m/s)
8e-05	3.70717e-05	5.10975e-05	5.06464e-05	4.73602e-05	6.81074e-05	4.67084e-05	0.000106821	7.77986e-05	-2.20431e-05	-0.00126484	-0.000341689	-0.00040722	-7.072e-05	3.458e-05	-8.866e-05	-0.000585	-0.00023452	0.00019734
0.00018	4.02459e-05	4.61826e-05	5.62333e-05	5.01918e-05	6.96226e-05	4.24617e-05	0.000101259	6.68685e-05	-3.38049e-05	-0.00126519	-0.000366122	-0.000429031	-5.356e-05	2.1996e-05	-0.00010348	-0.0005798	-0.00020852	0.00022464
0.00028	4.01716e-05	4.34984e-05	5.34161e-05	5.17686e-05	6.81722e-05	4.10293e-05	0.000101064	5.54132e-05	-4.59167e-05	-0.00131502	-0.000386638	-0.000453387	-4.94e-05	4.602e-05	-0.00011466	-0.000611	-0.0001781	0.00022438
0.00039	3.95244e-05	3.80004e-05	5.08524e-05	5.23142e-05	6.62306e-05	4.13294e-05	9.58037e-05	5.76857e-05	-5.18174e-05	-0.00132955	-0.000402615	-0.000473165	-3.224e-05	5.044e-05	-0.00012246	-0.0006292	-0.00012948	0.00025324
0.00049	4.11196e-05	2.71706e-05	5.32663e-05	5.10994e-05	6.47365e-05	2.87333e-05	8.22676e-05	4.46826e-05	-5.16605e-05	-0.00133267	-0.000430031	-0.000501493	-1.9188e-05	5.174e-05	-0.00012792	-0.0006136	-0.00010738	0.0002626
0.0006	4.14316e-05	2.32714e-05	5.3712e-05	5.56547e-05	6.36817e-05	3.44203e-05	7.50866e-05	2.66559e-05	-6.6058e-05	-0.00138071	-0.000447656	-0.0005316	-8.528e-06	6.474e-05	-0.00014482	-0.0006292	-7.15e-05	0.000273
0.0007	4.43566e-05	1.26009e-05	5.10779e-05	5.26392e-05	6.05709e-05	3.53862e-05	7.22574e-05	1.99661e-05	-5.78314e-05	-0.00137784	-0.000462168	-0.000557242	1.6744e-05	9.62e-05	-0.0001638	-0.000624	-4.186e-05	0.0002938
0.0008	3.72065e-05	3.50365e-06	4.1404e-05	6.06014e-05	6.55354e-05	3.47127e-05	6.14416e-05	1.64828e-05	-5.69993e-05	-0.00139958	-0.000493518	-0.000582727	3.458e-05	9.178e-05	-0.00016926	-0.0006214	-1.3884e-05	0.000312
0.00091	3.76265e-05	-7.88083e-06	3.88216e-05	6.03462e-05	6.79502e-05	4.20784e-05	5.5873e-05	1.60968e-05	-6.61149e-05	-0.00143066	-0.000511099	-0.000602433	4.524e-05	7.488e-05	-0.00018252	-0.0006396	2.2568e-05	0.0003198
0.00101	4.12711e-05	-1.43966e-05	3.23715e-05	6.26249e-05	6.75031e-05	3.66895e-05	4.2075e-05	-1.26981e-05	-7.43902e-05	-0.00141304	-0.000533884	-0.000629393	6.604e-05	9.412e-05	-0.00019162	-0.000637	6.006e-05	0.0003354
0.00112	3.55546e-05	-1.54268e-05	2.23661e-05	6.31671e-05	7.21922e-05	3.80081e-05	3.37288e-05	-8.70587e-06	-7.16104e-05	-0.00146458	-0.000564003	-0.000649909	9.308e-05	8.034e-05	-0.0002028	-0.0006188	7.93e-05	0.0003484
0.00122	2.99896e-05	-1.67344e-05	2.06546e-05	6.34885e-05	7.28573e-05	3.85589e-05	3.75246e-05	-1.66484e-05	-7.9122e-05	-0.00146179	-0.000593734	-0.000666871	9.984e-05	0.00010062	-0.00021372	-0.000624	0.00011934	0.0003666
0.00133	2.76743e-05	-2.13507e-05	1.20467e-05	6.30637e-05	6.93853e-05	5.13976e-05	1.58395e-05	-2.03809e-05	-8.76743e-05	-0.00147825	-0.000617853	-0.000696202	0.00012428	0.00012636	-0.00021918	-0.000611	0.0001404	0.0003874
0.00143	1.93574e-05	-2.00442e-05	5.46066e-06	6.28951e-05	7.21782e-05	4.87904e-05	1.19088e-05	-2.25008e-05	-8.98141e-05	-0.00150273	-0.000644127	-0.000731082	0.0001456	0.0001131	-0.00023166	-0.0006136	0.00016562	0.0003978
0.00153	2.02965e-05	-1.84252e-05	-1.18016e-06	6.54282e-05	7.6012e-05	5.17935e-05	-1.08323e-07	-3.90147e-05	-8.93055e-05	-0.00148498	-0.000669422	-0.000750452	0.00015366	0.00013858	-0.0002431	-0.0006032	0.0001924	0.0004264
0.00164	1.45102e-05	-1.1419e-05	-3.6215e-06	6.43171e-05	7.62694e-05	4.74266e-05	-1.19432e-05	-4.96322e-05	-0.000100314	-0.00152856	-0.000687975	-0.00077301	0.00016224	0.00014898	-0.0002444	-0.0005902	0.00021372	0.0004394
0.00174	9.43284e-06	-7.77356e-07	-3.81666e-06	6.34944e-05	7.49284e-05	4.77369e-05	-1.91378e-05	-5.15232e-05	-0.000100424	-0.00151792	-0.000707875	-0.000787444	0.0001781	0.00013988	-0.0002678	-0.000572	0.00024648	0.000455
0.00185	9.56714e-06	9.13589e-06	1.81565e-07	5.81043e-05	7.65957e-05	4.27606e-05	-2.36746e-05	-5.01675e-05	-9.42659e-05	-0.00154293	-0.000734956	-0.000817901	0.00019942	0.0001508	-0.0002834	-0.0005668	0.0002652	0.0004706
0.00195	6.45002e-06	1.63719e-05	3.83727e-06	6.05628e-05	7.86484e-05	4.06729e-05	-3.38374e-05	-7.96488e-05	-0.000101691	-0.00155381	-0.000769564	-0.000852887	0.00020826	0.00018174	-0.000299	-0.000559	0.000286	0.000481
0.00205	1.21288e-05	2.66906e-05	1.15453e-05	5.45379e-05	7.56309e-05	4.31171e-05	-4.55221e-05	-7.23405e-05	-0.000112186	-0.00155715	-0.000791709	-0.000877759	0.0002236	0.00017316	-0.0003042	-0.0005382	0.0003172	0.0005018
0.00216	1.65898e-05	3.37739e-05	1.59713e-05	5.67818e-05	7.60179e-05	4.44884e-05	-5.80267e-05	-7.75238e-05	-9.46888e-05	-0.00158593	-0.000812268	-0.000897059	0.00024102	0.00016614	-0.0003042	-0.0005096	0.0003354	0.0005226
0.00226	2.24736e-05	5.00388e-05	2.55341e-05	5.18728e-05	7.30819e-05	4.33216e-05	-6.44817e-05	-9.48009e-05	-0.000106379	-0.00157521	-0.00082965	-0.000904406	0.0002509	0.00018434	-0.0003042	-0.000494	0.0003588	0.0005278
0.00237	2.98571e-05	5.52445e-05	3.21884e-05	4.53292e-05	7.145e-05	4.596e-05	-7.20241e-05	-9.09169e-05	-9.18399e-05	-0.00159872	-0.000857745	-0.000936874	0.00025662	0.0001794	-0.0003068	-0.0004706	0.0003978	0.000546
0.00247	3.91207e-05	6.7193e-05	4.17448e-05	4.7283e-05	6.90331e-05	4.85099e-05	-6.96448e-05	-8.60109e-05	-9.34998e-05	-0.00158461	-0.000891888	-0.000975619	0.000273	0.00018772	-0.0002938	-0.0004628	0.0004082	0.0005486
0.00258	4.83331e-05	7.7398e-05	5.73651e-05	4.5221e-05	6.59192e-05	5.38222e-05	-8.44748e-05	-0.000107847	-8.92723e-05	-0.00161828	-0.000920531	-0.000982628	0.0002782	0.000195	-0.0002964	-0.0004602	0.0004342	0.0005512
0.00268	5.26235e-05	8.19749e-05	6.11515e-05	4.16582e-05	6.00335e-05	5.4926e-05	-8.60371e-05	-9.97736e-05	-7.93765e-05	-0.0016091	-0.000932134	-0.000991301	0.000286	0.0001976	-0.0003094	-0.000442	0.0004602	0.0005668
0.00278	6.07e-05	8.63096e-05	6.86989e-05	4.15745e-05	5.90168e-05	5.26082e-05	-8.85004e-05	-9.3302e-05	-9.59892e-05	-0.00163072	-0.000950364	-0.001024	0.000299	0.0002067	-0.000299	-0.0004212	0.000481	0.0005798
0.00289	6.41435e-05	8.67477e-05	7.29797e-05	3.64998e-05	4.97396e-05	5.74949e-05	-0.00010318	-0.000103769	-8.58745e-05	-0.00163474	-0.00099146	-0.00105273	0.0003094	0.00021398	-0.000299	-0.0004108	0.0005096	0.0005694
0.00299	6.70625e-05	8.69146e-05	8.27258e-05	3.82028e-05	4.90231e-05	5.87148e-05	-0.000102983	-9.75844e-05	-8.81332e-05	-0.00163589	-0.00100816	-0.00105072	0.0003146	0.0002262	-0.0003042	-0.0003796	0.000533	0.0005798
0.0031	7.43585e-05	9.05045e-05	8.81562e-05	3.34075e-05	4.20395e-05	6.50225e-05	-0.000100933	-0.00010589	-7.4583e-05	-0.00165084	-0.00102086	-0.00106651	0.0003198	0.00021502	-0.0003042	-0.0003692	0.0005824	0.0005746
0.0032	7.74307e-05	8.40094e-05	9.23243e-05	3.25452e-05	3.99184e-05	6.38015e-05	-0.000110049	-0.00010008	-8.82645e-05	-0.00164406	-0.00104663	-0.00110091	0.0003224	0.00021918	-0.0002886	-0.0003588	0.0005954	0.0005746
0.0033	8.22399e-05	7.88928e-05	9.06944e-05	2.93692e-05	3.4617e-05	6.91338e-05	-0.000112739	-0.000101318	-8.15118e-05	-0.00166879	-0.00107888	-0.00111619	0.0003198	0.00022776	-0.0002886	-0.0003302	0.0006084	0.0005772
0.00341	8.08089e-05	7.95436e-05	9.62678e-05	2.64156e-05	3.06747e-05	6.77299e-05	-0.000117827	-0.000127392	-6.58885e-05	-0.00165135	-0.0010901	-0.00112131	0.0003432	0.00021658	-0.0002886	-0.000299	0.0006162	0.0005824
0.00351	7.98989e-05	7.62711e-05	0.000101859	2.77916e-05	3.27244e-05	7.57336e-05	-0.000116468	-0.000115258	-7.92246e-05	-0.00168882	-0.00109769	-0.00113919	0.000351	0.0002392	-0.0002782	-0.0002912	0.0006396	0.0005668
0.00362	8.55196e-05	8.17763e-05	9.71817e-05	3.21708e-05	3.11125e-05	7.65594e-05	-0.000120088	-0.000115567	-7.70756e-05	-0.00167137	-0.00112764	-0.00117038	0.0003588	0.00024986	-0.0002756	-0.0002834	0.0006838	0.0005538
0.00372	8.38462e-05	8.73775e-05	9.71368e-05	2.74989e-05	2.91928e-05	7.50317e-05	-0.000126154	-0.00013844	-6.60972e-05	-0.00169033	-0.00115067	-0.00116836	0.0003796	0.00024154	-0.0002756	-0.00026	0.0007228	0.0005356
0.00383	8.85247e-05	9.13499e-05	9.85867e-05	-7.68146e-05	3.01778e-05	7.42507e-05	-0.000127307	-0.000125342	-6.95288e-05	-0.00168738	-0.00115209	-0.0011843	0.000377	0.0002483	-0.0002652	-0.00023764	0.0007462	0.0005252
0.00393	8.64104e-05	8.2805e-05	9.38761e-05	-0.000268364	2.96478e-05	7.67254e-05	-0.000119335	-0.000132472	-6.28509e-05	-0.0017063	-0.00117505	-0.00122138	0.0003848	0.0002535	-0.0002678	-0.00020566	0.000741	0.0005226
0.00403	8.75149e-05	3.72246e-05	9.10843e-05	-0.000407605	2.96503e-05	7.6924e-05	-0.00011997	-0.000133294	-5.44267e-05	-0.00168616	-0.00120555	-0.00121318	0.0003848	0.00023322	-0.00025662	-0.00018018	0.0007332	0.0005174
0.00414	8.56951e-05	6.43113e-05	8.64649e-05	-0.000496905	3.34156e-05	6.94047e-05	-0.000126585	-0.000118773	-4.93664e-05	-0.00171629	-0.00120008	-0.00122689	0.00039	0.00023738	-0.00025168	-0.00014508	0.0007722	0.0004992
0.00424	8.90279e-05	0.000291091	8.35727e-05	-0.000583568	3.22386e-05	7.28196e-05	-0.000116088	-0.0001104	-3.21725e-05	-0.00169519	-0.00121915	-0.00126585	0.0003874	0.000247	-0.00024414	-0.0001326	0.00078	0.0004836
0.00435	8.89203e-05	0.000536594	7.82586e-05	-0.000592356	3.84385e-05	7.07954e-05	-0.000118937	-0.000115421	-3.34131e-05	-0.00173066	-0.00125425	-0.00125944	0.0004004	0.00021658	-0.0002314	-9.828e-05	0.0007436	0.0004576
0.00445	9.64042e-05	0.000892943	7.22862e-05	-0.000436527	3.61605e-05	6.69751e-05	-0.000115273	-0.000115425	-2.84669e-05	-0.00170134	-0.00124403	-0.00127367	0.000403	0.00021502	-0.00022022	-7.098e-05	0.000741	0.0004342
0.00455	9.66055e-05	0.00130168	6.49756e-05	-0.000112789	3.95313e-05	6.13124e-05	-0.00011242	-0.000101786	-2.59181e-05	-0.00174468	-0.00125967	-0.0012982	0.0004004	0.00021684	-0.00021892	-5.044e-05	0.0007436	0.000442
0.00466	8.90096e-05	0.00133651	6.34728e-05	0.000334514	4.11741e-05	6.40963e-05	-0.000113816	-0.000103077	-1.36451e-05	-0.00172227	-0.00129492	-0.00129055	0.0004186	0.0002236	-0.00021164	-2.2542e-05	0.000741	0.0004342
0.00476	2.83802e-05	0.000738495	5.75826e-05	0.000930355	4.36323e-05	5.91819e-05	-0.000124592	-9.8691e-05	-1.08121e-05	-0.00175569	-0.00128469	-0.00131179	0.0004186	0.00022464	-0.0002067	1.3962e-05	0.0007306	0.0004212
0.00487	8.73972e-05	-0.000204843	5.96053e-05	0.00163509	4.46131e-05	5.36993e-05	-0.000147632	-9.2334e-05	-5.72908e-06	-0.001733	-0.00130639	-0.00134172	0.000416	0.00023244	-0.00018902	5.59e-05	0.0007124	0.0004056
0.00497	0.000337904	-0.000899157	5.11434e-05	0.00229554	4.57651e-05	4.96283e-05	-0.000139231	-9.57292e-05	1.70895e-06	-0.00176365	-0.00132963	-0.0013271	0.000416	0.0002483	-0.00019526	6.864e-05	0.000715	0.0004004
0.00508	0.000602757	-0.00161141	5.38825e-05	0.00282409	4.85515e-05	4.43192e-05	-0.000152919	-9.65679e-05	9.53917e-06	-0.00175611	-0.00131897	-0.00135695	0.0004108	0.00023868	-0.00018122	0.00010764	0.0007072	0.000377
0.00518	0.00102126	-0.00246867	3.32898e-05	0.00316868	4.89038e-05	4.9864e-05	-0.000147945	-8.09535e-05	2.1683e-05	-0.00176441	-0.0013546	-0.00136462	0.0003978	0.00023686	-0.00016588	0.0001248	0.0007176	0.000364
0.00528	0.00135566	-0.00325485	-2.95732e-05	0.00329068	5.14522e-05	6.95272e-05	-0.000106139	-9.20565e-05	2.11495e-05	-0.00176721	-0.00135687	-0.00136591	0.000403	0.00023244	-0.00015964	0.00015184	0.0006838	0.0003536
0.00539	0.00121323	-0.00393607	0.000110304	0.00312265	5.44605e-05	2.83498e-05	-5.10744e-05	-8.32992e-05	2.88482e-05	-0.00178548	-0.00136195	-0.00140181	0.0003952	0.00022672	-0.0001573	0.00016458	0.0006604	0.0003458
0.00549	0.00050667	-0.00430611	0.000399407	0.00263284	5.42762e-05	-0.00017957	7.08705e-06	-7.68528e-05	3.58735e-05	-0.00179207	-0.00139904	-0.00139314	0.00039	0.00021866	-0.00012818	0.0002158	0.0006578	0.000325
0.0056	-0.00031777	-0.00391167	0.000684724	0.00182326	5.78777e-05	-0.000406212	0.000106123	-8.3728e-05	3.57123e-05	-0.00181455	-0.00138414	-0.00141701	0.0003744	0.00020722	-0.00012064	0.00024206	0.0006474	0.0003172
0.0057	-0.000933867	-0.00277951	0.00114295	0.000732543	5.78221e-05	-0.00050386	0.000213177	-7.6723e-05	5.01646e-05	-0.00180761	-0.00140327	-0.00143256	0.0003744	0.00020228	-0.00010478	0.0002652	0.0006292	0.000299
0.0058	-0.00171781	-0.00135534	0.0014852	-0.000547491	5.96773e-05	-0.000585039	0.000351382	-6.64166e-05	5.03853e-05	-0.00183822	-0.00142289	-0.00141637	0.000364	0.00020592	-9.776e-05	0.0002964	0.000611	0.0002808
0.00591	-0.00261759	0.000116617	0.00125294	-0.00187883	6.75392e-05	-0.000671617	0.000474646	-6.64884e-05	5.58214e-05	-0.00183064	-0.00141085	-0.00146336	0.0003562	0.00019006	-8.658e-05	0.0003224	0.0006006	0.0002834
0.00601	-0.00338518	0.00167291	0.000422667	-0.00317793	6.49168e-05	-0.000616887	0.000570588	-5.23684e-05	7.02633e-05	-0.0018588	-0.00146516	-0.00144666	0.000351	0.00019162	-6.812e-05	0.0003588	0.0005798	0.00024284
0.00612	-0.00401972	0.0033765	-0.000502508	-0.00437279	6.74631e-05	-0.000364533	0.00066521	-3.76288e-05	7.92466e-05	-0.00185985	-0.00144323	-0.00147867	0.000338	0.00017368	-5.98e-05	0.0003536	0.0005772	0.00021528
0.00622	-0.00427343	0.00498149	-0.00126935	-0.00535625	6.9686e-05	5.59322e-05	0.000784757	-3.31713e-05	8.99711e-05	-0.00187436	-0.00146924	-0.00149042	0.0003276	0.0001846	-4.03e-05	0.0003822	0.0005564	0.00019162
0.00633	-0.00377456	0.00614386	-0.00215619	-0.00605475	7.3818e-05	0.000643615	0.000880552	-2.53416e-05	9.1251e-05	-0.00189998	-0.00147777	-0.00149185	0.0003198	0.0001755	-2.678e-05	0.0004082	0.0005382	0.00017212
0.00643	-0.00260022	0.0067641	-0.00306813	-0.00640253	7.05669e-05	0.00138161	0.000930985	-2.0366e-05	0.000106918	-0.00191631	-0.00148094	-0.00152348	0.0003042	0.0001742	-9.126e-06	0.0004056	0.00052	0.0001274
0.00653	-0.00121195	0.00684409	-0.00385331	-0.00637115	6.99415e-05	0.0021495	0.000972095	-1.35023e-05	0.00011766	-0.00191409	-0.00152521	-0.00151244	0.000299	0.00017186	-6.656e-06	0.0004368	0.0005044	0.00010556
0.00664	0.000240978	0.00642131	-0.00451739	-0.00594019	7.29373e-05	0.00281356	0.00106451	-6.23505e-06	0.000120543	-0.00195365	-0.0014911	-0.00154313	0.0002886	0.00015314	1.768e-05	0.0004602	0.000494	7.644e-05
0.00674	0.00182136	0.00564163	-0.00465545	-0.00514928	6.67669e-05	0.00330743	0.00117538	6.53593e-06	0.000128281	-0.00195186	-0.00152515	-0.00154117	0.0002886	0.0001573	2.964e-05	0.0004758	0.0004758	5.148e-05
0.00685	0.00355557	0.00456505	-0.00392162	-0.00407709	6.98195e-05	0.00359817	0.00124958	8.85773e-06	0.000138239	-0.00198428	-0.0015331	-0.0015609	0.0002808	0.00013572	3.588e-05	0.0004862	0.000455	3.64e-05
0.00695	0.00507979	0.00309798	-0.00252248	-0.00278851	6.49217e-05	0.00359614	0.00142544	1.47336e-05	0.000133272	-0.00200821	-0.00154564	-0.00157217	0.00026	0.0001287	6.448e-05	0.0005044	0.0004264	9.438e-06
0.00706	0.00614959	0.00130825	-0.000942624	-0.00132216	5.82835e-05	0.00323605	0.00158682	2.46224e-05	0.000141166	-0.00202297	-0.00156447	-0.00156389	0.00025168	0.00011752	6.578e-05	0.000494	0.0003952	-2.964e-05
0.00716	0.00674314	-0.000463097	0.000674897	0.000183698	6.22809e-05	0.00252401	0.00180445	3.63504e-05	0.00014454	-0.00204289	-0.00156115	-0.00161154	0.00023296	0.00011752	8.684e-05	0.0005122	0.0003692	-5.252e-05
0.00726	0.00680193	-0.00195111	0.00244922	0.00166935	5.42969e-05	0.0014648	0.00202444	3.11478e-05	0.000149794	-0.00208369	-0.00159698	-0.0015894	0.00022412	0.00010426	0.00010244	0.0005304	0.0003458	-8.996e-05
0.00737	0.00635547	-0.00312818	0.00429911	0.00305052	5.39091e-05	0.000125926	0.00228249	5.17707e-05	0.000149476	-0.00210483	-0.00157564	-0.0016362	0.00021424	9.776e-05	0.0001079	0.0005512	0.0003354	-9.932e-05
0.00747	0.00557456	-0.00407124	0.00589809	0.00424883	5.58736e-05	-0.00134428	0.00255824	5.64618e-05	0.000143403	-0.00211001	-0.00162179	-0.00161595	0.00020644	8.606e-05	0.00011934	0.0005642	0.0003042	-0.00013468
0.00758	0.00445516	-0.00474258	0.00697263	0.00520356	5.16034e-05	-0.0028118	0.00283709	6.40939e-05	0.000150243	-0.00215479	-0.0015979	-0.00165628	0.00018278	5.98e-05	0.00013702	0.000559	0.000286	-0.0001469
0.00768	0.00292469	-0.00509458	0.00749685	0.00585759	4.78972e-05	-0.00419269	0.00314449	8.39096e-05	0.000133233	-0.00219503	-0.00163773	-0.00164258	0.00016328	7.176e-05	0.00014326	0.0005824	0.00026	-0.00017862
0.00778	0.00112885	-0.00516875	0.00740964	0.00619775	4.59654e-05	-0.00541783	0.00348094	8.47783e-05	0.000130474	-0.00221909	-0.00162531	-0.00167854	0.0001573	6.318e-05	0.00016042	0.0005902	0.00023114	-0.00019344
0.00789	-0.000588	-0.00492016	0.00681153	0.00621627	4.19858e-05	-0.00641623	0.00382939	7.35621e-05	0.000135569	-0.00226305	-0.00165057	-0.00168235	0.00013754	5.304e-05	0.00018356	0.0005876	0.00020358	-0.00023296
0.00799	-0.00201814	-0.00437929	0.00587365	0.00593784	3.87817e-05	-0.00700917	0.00430475	9.4163e-05	0.000178877	-0.00229113	-0.0016564	-0.0016963	0.00012974	2.99e-05	0.00018902	0.0006188	0.00017212	-0.0002522
0.0081	-0.00320345	-0.00372226	0.00455669	0.00538724	3.63062e-05	-0.00712125	0.00493174	0.000107132	0.000195238	-0.00233914	-0.00165366	-0.0017066	0.00011024	3.51e-05	0.00019136	0.0006188	0.00014014	-0.0002704
0.0082	-0.00414254	-0.0030364	0.00278949	0.0046313	3.31365e-05	-0.00679987	0.00561355	0.000100812	0.000243205	-0.00238003	-0.00167788	-0.00172813	9.23e-05	3.146e-05	0.00021086	0.0006162	0.00011258	-0.0002886
0.0083	-0.00476928	-0.00227505	0.000797167	0.00371822	2.90553e-05	-0.00608059	0.00629872	0.000104393	0.000335108	-0.0024367	-0.00169536	-0.00173815	8.034e-05	8.762e-07	0.00022386	0.0006162	6.734e-05	-0.0003042
0.00841	-0.00510359	-0.00143482	-0.0010572	0.0027137	2.7504e-05	-0.00502184	0.0069578	9.90221e-05	0.00040394	-0.00246742	-0.00170403	-0.0017679	7.54e-05	4.706e-06	0.00022906	0.0006162	4.264e-05	-0.0003224
0.00851	-0.0051405	-0.000595261	-0.00259236	0.00166633	2.38654e-05	-0.00367048	0.00758888	8.44199e-05	0.000530809	-0.00253102	-0.00171651	-0.001759	5.564e-05	-3.042e-06	0.0002418	0.0006344	1.4092e-05	-0.0003328
0.00862	-0.00485512	0.000127483	-0.00382609	0.000644337	1.64694e-05	-0.00211669	0.00820236	8.25825e-05	0.000622457	-0.00259947	-0.00172226	-0.00180658	4.134e-05	-1.0036e-05	0.00025064	0.0006474	-1.9474e-05	-0.0003536
0.00872	-0.00430022	0.000742863	-0.00479666	-0.000322237	2.03271e-05	-0.000456608	0.00881983	9.23585e-05	0.00073216	-0.00265243	-0.00174673	-0.0018029	2.5558e-05	-2.1658e-05	0.0002626	0.0006396	-5.46e-05	-0.0003718
0.00883	-0.00365618	0.00128199	-0.00541607	-0.00114609	8.98585e-06	0.00123571	0.00944169	0.000159055	0.000826283	-0.00271074	-0.0017529	-0.00183153	1.326e-05	-1.2012e-05	0.0002652	0.000624	-8.658e-05	-0.0003952
0.00893	-0.00297375	0.00171169	-0.00570876	-0.00180984	3.53034e-06	0.00282097	0.0101298	0.000188523	0.000951483	-0.00277097	-0.0017696	-0.00184286	2.3296e-06	5.174e-06	0.0002678	0.0006162	-0.00011622	-0.0003952
0.00903	-0.00218787	0.00206202	-0.00567468	-0.00231407	2.08573e-07	0.00419067	0.0108356	0.000263266	0.00104388	-0.00284583	-0.00178293	-0.00186411	-1.8304e-05	-2.431e-05	0.000273	0.0006344	-0.00012454	-0.0004108
0.00914	-0.00133676	0.00230521	-0.00527657	-0.00261978	-1.35042e-05	0.00534164	0.0116195	0.000380832	0.00107593	-0.00290543	-0.00179532	-0.00188807	-3.068e-05	-2.1658e-05	0.0002886	0.0006214	-0.00015548	-0.000416
0.00924	-0.000526536	0.00237133	-0.00462654	-0.00273952	-2.32112e-05	0.00619021	0.0124116	0.000488686	0.00114972	-0.00298366	-0.00183314	-0.00190237	-5.122e-05	-4.108e-05	0.0002912	0.0006084	-0.00018928	-0.0004264
0.00935	0.000160172	0.00223548	-0.00388686	-0.00268826	-5.90088e-05	0.00667624	0.0136481	0.000647675	0.00122993	-0.00306028	-0.00183197	-0.00191612	-6.604e-05	-4.134e-05	0.0003016	0.0006032	-0.00021866	-0.0004368
0.00945	0.000767728	0.00197664	-0.00310264	-0.00250166	-0.000133488	0.00679358	0.0159028	0.000754202	0.00129058	-0.00315403	-0.00184915	-0.00194921	-7.93e-05	-6.136e-05	0.0003094	0.0005902	-0.0002587	-0.0004498
0.00955	0.00129171	0.00168263	-0.00221305	-0.00219038	-0.0002127	0.00658787	0.0179297	0.000900976	0.00143299	-0.00322752	-0.00188201	-0.00196724	-9.932e-05	-7.93e-05	0.0003094	0.000585	-0.0002678	-0.0004784
0.00966	0.00170175	0.00136139	-0.00127273	-0.00179447	-0.000280435	0.00610329	0.0194542	0.00100738	0.00153515	-0.003327	-0.00188551	-0.00198336	-0.00011206	-5.668e-05	0.000325	0.000585	-0.0002912	-0.000494
0.00976	0.00205369	0.00100773	-0.000403352	-0.00138005	-0.000333682	0.00536117	0.0204709	0.00116224	0.00171354	-0.00341323	-0.00191703	-0.00203137	-0.00013572	-6.76e-05	0.0003276	0.0005694	-0.0003016	-0.0005096
0.00987	0.00227017	0.000577822	0.00036383	-0.000978152	-0.000373062	0.00441084	0.0209646	0.00122807	0.00187594	-0.0035132	-0.00193495	-0.00203166	-0.00015288	-7.93e-05	0.0003406	0.0005408	-0.000338	-0.0005122
0.00997	0.00230565	0.000197618	0.00101141	-0.000596323	-0.000322935	0.00334228	0.0210222	0.00129796	0.00210354	-0.00363282	-0.00194875	-0.00205917	-0.00016458	-9.256e-05	0.0003484	0.0005408	-0.0003614	-0.0005226
0.01008	0.00215489	-9.19871e-05	0.00155674	-0.00026341	-0.000130635	0.00220032	0.0208035	0.00139974	0.00234045	-0.00376019	-0.00198002	-0.00211021	-0.0001859	-0.00010426	0.0003484	0.0005226	-0.0003926	-0.000546
0.01018	0.00191117	-0.000277215	0.00200413	-2.13891e-05	0.000182264	0.00104232	0.0204554	0.00142606	0.00260374	-0.00387329	-0.00199697	-0.00214009	-0.00019032	-8.268e-05	0.0003536	0.0005096	-0.000403	-0.0005694
0.01028	0.0016299	-0.000359306	0.00234385	0.000141882	0.000589034	-3.99404e-05	0.0200378	0.00156327	0.00287397	-0.00399822	-0.00202286	-0.00215298	-0.0001989	-0.00011856	0.0003484	0.0004862	-0.0004108	-0.0005798
0.01039	0.00132519	-0.000326575	0.00254805	0.000236288	0.0010587	-0.000975486	0.0196172	0.00164575	0.00317423	-0.00414965	-0.00204415	-0.00219799	-0.0002054	-0.00011024	0.000351	0.0004706	-0.0004368	-0.0005772
0.01049	0.00096823	-0.000172422	0.00254539	0.000264635	0.00155031	-0.00178288	0.0192406	0.00180679	0.00348292	-0.00428232	-0.00206662	-0.00224183	-0.00021164	-0.00012532	0.000364	0.0004602	-0.000442	-0.0005824
0.0106	0.000564695	6.23549e-05	0.0023524	0.000251331	0.00197363	-0.0024087	0.0189715	0.00195911	0.00382773	-0.00444712	-0.00210184	-0.00226871	-0.00022334	-0.00012298	0.0003536	0.0004446	-0.0004706	-0.0005902
0.0107	0.000201348	0.000355431	0.00206159	0.000224392	0.00229052	-0.00282739	0.0188378	0.00218184	0.00419475	-0.00461104	-0.00213242	-0.00229431	-0.00023374	-0.00013702	0.0003588	0.000416	-0.0005044	-0.000598
0.0108	-7.89837e-05	0.000648859	0.00173399	0.00020595	0.00244416	-0.00302555	0.0188249	0.00239547	0.00472227	-0.00478799	-0.0021561	-0.00235748	-0.00023322	-0.00015288	0.0003562	0.000403	-0.00052	-0.0005954
0.01091	-0.000260069	0.000844787	0.00137945	0.000189503	0.00237342	-0.00302606	0.0188777	0.00265963	0.00541513	-0.00497307	-0.00217987	-0.00240034	-0.0002379	-0.00013572	0.0003692	0.0003926	-0.0005304	-0.0005954
0.01101	-0.000340735	0.000924895	0.000978823	0.000206728	0.0020639	-0.00287241	0.0189369	0.00292961	0.00611087	-0.00518506	-0.00222132	-0.00243191	-0.00024414	-0.00013078	0.0003614	0.0003718	-0.0005252	-0.0005876
0.01112	-0.000309889	0.000897886	0.000523369	0.000269121	0.00152686	-0.00256799	0.0189662	0.00321441	0.0068216	-0.00539424	-0.00225069	-0.00248851	-0.00025662	-0.00013624	0.0003536	0.0003536	-0.0005434	-0.0005902
0.01122	-0.000175762	0.000756905	0.000142309	0.000380661	0.000788667	-0.00214925	0.0188459	0.00351868	0.00748669	-0.00563612	-0.00229556	-0.00253343	-0.0002652	-0.00012506	0.0003484	0.000338	-0.0005694	-0.0005954
0.01133	4.92553e-05	0.000465367	-0.000141169	0.000525641	-0.000144559	-0.00168127	0.0186347	0.00384836	0.00811855	-0.00588457	-0.00232049	-0.00260026	-0.0002678	-0.0001196	0.000351	0.000312	-0.0005902	-0.0005954
0.01143	0.000323164	5.43514e-05	-0.000318056	0.000685541	-0.00114964	-0.00123095	0.0179529	0.00418563	0.00873004	-0.00615933	-0.00236694	-0.00265226	-0.0002704	-0.00012974	0.0003406	0.000299	-0.0006136	-0.0005772
0.01153	0.000576175	-0.000430739	-0.000383232	0.000859434	-0.00214447	-0.000785378	0.0171494	0.00458919	0.0093392	-0.0064524	-0.00240688	-0.00271264	-0.000273	-0.00013182	0.0003302	0.000273	-0.0006188	-0.000559
0.01164	0.000744793	-0.000919119	-0.000323024	0.00102673	-0.00309959	-0.000397921	0.0169244	0.00519191	0.009973	-0.00675752	-0.00247656	-0.00277928	-0.0002756	-0.0001352	0.0003276	0.0002626	-0.0006162	-0.0005382
0.01174	0.000800847	-0.00133173	-0.000147405	0.0011348	-0.00392259	-9.33632e-05	0.0163183	0.00586834	0.0106642	-0.007115	-0.00250804	-0.00285394	-0.0002808	-0.00013026	0.000325	0.00023712	-0.0006656	-0.000546
0.01185	0.000762056	-0.00166537	0.000113466	0.00121087	-0.00453293	0.000116433	0.0156111	0.00656541	0.0113938	-0.00748664	-0.00255419	-0.00289838	-0.0002964	-0.00012584	0.000312	0.00020956	-0.0006734	-0.0005486
0.01195	0.000615313	-0.001828	0.000410536	0.00123842	-0.00491131	0.0002472	0.0148739	0.00725363	0.0122264	-0.00789375	-0.00260114	-0.00298254	-0.0002938	-0.00012922	0.0003198	0.00019474	-0.0006734	-0.000546
0.01205	0.000332828	-0.0018747	0.000689457	0.00118325	-0.00505009	0.000296553	0.0141421	0.0078898	0.0130705	-0.00835317	-0.00266706	-0.00306016	-0.0003042	-0.00013442	0.000312	0.00016848	-0.0006682	-0.00052
0.01216	-6.57001e-05	-0.00176423	0.000856137	0.00108921	-0.00488134	0.000284973	0.0134488	0.00850258	0.014774	-0.00881647	-0.00272025	-0.00313914	-0.000312	-0.00013208	0.0003016	0.00014456	-0.000689	-0.0005044
0.01226	-0.00052438	-0.00150511	0.000904324	0.000920785	-0.00439283	0.0002421	0.0127789	0.00909733	0.0171616	-0.00936982	-0.00277932	-0.00323278	-0.0003198	-0.00013624	0.0003016	0.00011726	-0.000702	-0.0004836
0.01237	-0.00095436	-0.00110833	0.000862701	0.0006985	-0.00362877	0.000204583	0.0121205	0.00971649	0.0189907	-0.0099128	-0.00283349	-0.00331606	-0.0003146	-0.00012766	0.0002964	0.0001001	-0.0006916	-0.0004732
0.01247	-0.00134075	-0.000625686	0.000681472	0.000431692	-0.00267956	0.000179495	0.0114652	0.0103463	0.0203901	-0.0104831	-0.00290918	-0.00341082	-0.0003198	-0.00012922	0.0002782	7.852e-05	-0.0006916	-0.0004706
0.01258	-0.00161396	-9.17463e-05	0.000338408	0.000139297	-0.00156315	0.000188545	0.010777	0.0110329	0.0211724	-0.0111894	-0.00297732	-0.00350918	-0.000312	-0.00011518	0.0002678	5.33e-05	-0.0006994	-0.000442
0.01268	-0.00175121	0.000445468	-0.000114735	-0.000156391	-0.000361381	0.000245033	0.0100693	0.011778	0.0214076	-0.0120395	-0.00303706	-0.00362329	-0.0003094	-0.00011388	0.00025974	3.016e-05	-0.0007098	-0.0004342
0.01278	-0.00177229	0.000936111	-0.000623742	-0.000441277	0.000858753	0.000363525	0.00933687	0.012588	0.0212579	-0.0130001	-0.00313045	-0.00373305	-0.0003146	-0.00011518	0.00025532	1.1492e-05	-0.0007124	-0.0004108
0.01289	-0.00164253	0.00135062	-0.00110715	-0.000699906	0.00206288	0.000513375	0.0085886	0.0134974	0.0209058	-0.014002	-0.00318207	-0.00382961	-0.0003042	-0.00011778	0.0002366	-2.2438e-05	-0.0006812	-0.0003874
0.01299	-0.00138634	0.00163285	-0.00152752	-0.000933881	0.00314248	0.000684712	0.00785203	0.01546	0.0204516	-0.0150644	-0.00326057	-0.00394696	-0.0003094	-0.00011622	0.00022854	-4.004e-05	-0.0006552	-0.0003796
0.0131	-0.000990165	0.00178944	-0.00184006	-0.00109696	0.00403096	0.000864822	0.00713011	0.0177483	0.0199378	-0.0161828	-0.00335027	-0.00409252	-0.0003016	-0.0001053	0.00023764	-6.76e-05	-0.000676	-0.0003796
0.0132	-0.00052134	0.00180059	-0.00198585	-0.00123566	0.00467524	0.00105111	0.00644378	0.0194513	0.0194267	-0.0173794	-0.00344795	-0.00420175	-0.000299	-0.00011284	0.00021164	-8.84e-05	-0.0006526	-0.0003666
0.0133	-1.92598e-05	0.00167937	-0.0019929	-0.00129402	0.00507104	0.0012153	0.00579716	0.0207087	0.0190401	-0.0186689	-0.00353192	-0.0043525	-0.000286	-9.724e-05	0.00021034	-0.00010998	-0.0006396	-0.0003536
0.01341	0.000489727	0.00146444	-0.00185185	-0.00129993	0.00520177	0.00130451	0.00518273	0.0213316	0.0188121	-0.0200297	-0.0036376	-0.00449229	-0.000273	-0.00010088	0.00019136	-0.00013806	-0.0006214	-0.0003484
0.01351	0.000945058	0.00116016	-0.00153203	-0.00128209	0.00507252	0.00136864	0.00460612	0.0214685	0.0187319	-0.0214583	-0.00374862	-0.00465061	-0.0002626	-9.49e-05	0.00018512	-0.00015236	-0.000611	-0.0003172
0.01362	0.00132992	0.000841122	-0.00109511	-0.00119083	0.00469789	0.00134992	0.00406617	0.0212636	0.018744	-0.0229117	-0.00384577	-0.00482684	-0.00025584	-7.54e-05	0.00017706	-0.00018408	-0.000611	-0.0003042
0.01372	0.00158787	0.00050037	-0.000560141	-0.00109159	0.00410786	0.00125438	0.00357211	0.020899	0.01881	-0.0244034	-0.00398786	-0.00500736	-0.00025506	-7.93e-05	0.0001703	-0.00018668	-0.0006084	-0.0002704
0.01383	0.00171156	0.00017344	1.36558e-05	-0.000941467	0.00336384	0.00110003	0.0031038	0.0204278	0.0188212	-0.0259527	-0.00409829	-0.00519158	-0.00024284	-8.19e-05	0.00015652	-0.00020748	-0.0005928	-0.00025506
0.01393	0.00170407	-9.58629e-05	0.000584529	-0.000769238	0.0025166	0.000874581	0.00267576	0.0198948	0.0187171	-0.0275341	-0.00423923	-0.00540421	-0.00023556	-7.306e-05	0.00014326	-0.00023946	-0.0005642	-0.00022464
0.01403	0.00156308	-0.000306316	0.00110782	-0.000577457	0.00162524	0.000595699	0.00226087	0.019414	0.0183218	-0.0290807	-0.00438921	-0.00562973	-0.00022854	-6.76e-05	0.0001339	-0.0002535	-0.0005486	-0.00020306
0.01414	0.00135393	-0.00045852	0.00151044	-0.00037662	0.000737205	0.000271723	0.00191516	0.0190726	0.0179461	-0.0305247	-0.00454036	-0.00586297	-0.00022282	-6.63e-05	0.00012428	-0.0002886	-0.000533	-0.00018772
0.01424	0.00105525	-0.000549192	0.00179456	-0.000156611	-0.000117068	-6.88687e-05	0.0015625	0.0188831	0.0176455	-0.031878	-0.00470928	-0.00613469	-0.0002093	-5.876e-05	0.00010374	-0.0002964	-0.0005408	-0.00017576
0.01435	0.000748165	-0.000593702	0.00192194	7.33376e-05	-0.000883487	-0.000392215	0.00128384	0.0188259	0.0171143	-0.0329371	-0.00488048	-0.00640469	-0.00020124	-5.174e-05	9.022e-05	-0.0003224	-0.00052	-0.00015782
0.01445	0.000427295	-0.000588308	0.00190959	0.000311186	-0.00150037	-0.000701783	0.000998067	0.0188722	0.0164727	-0.0336911	-0.0050697	-0.00671605	-0.00017966	-4.394e-05	7.358e-05	-0.000338	-0.0004914	-0.00011934
0.01456	0.000138063	-0.000548594	0.00175459	0.000533177	-0.00197905	-0.000981999	0.000734654	0.0189372	0.0157319	-0.0341744	-0.00527715	-0.00704218	-0.00016172	-2.912e-05	5.46e-05	-0.0003536	-0.0004602	-9.074e-05
0.01466	-9.77046e-05	-0.000476455	0.00150577	0.000718891	-0.00228322	-0.00119292	0.000548024	0.0189419	0.0149799	-0.0342684	-0.00549462	-0.00740643	-0.0001547	-2.4674e-05	5.174e-05	-0.0003666	-0.0004524	-7.566e-05
0.01476	-0.000271029	-0.000377883	0.00118078	0.000884299	-0.00241825	-0.00134813	0.000345297	0.0188264	0.0142352	-0.0339194	-0.0057201	-0.00779253	-0.00014196	-1.6016e-05	3.51e-05	-0.0003692	-0.0004238	-3.562e-05
0.01487	-0.000392448	-0.000274165	0.000835392	0.00101172	-0.00240728	-0.00144392	0.000171908	0.017909	0.0135061	-0.0333427	-0.0059682	-0.00821581	-0.0001352	-1.404e-05	1.872e-05	-0.0003874	-0.0004134	-7.748e-06
0.01497	-0.000466015	-0.000180922	0.00047564	0.00108172	-0.0022454	-0.00147293	1.3258e-05	0.0178839	0.0127893	-0.0325409	-0.00624567	-0.00867671	-0.00011752	-1.872e-05	1.4326e-05	-0.000403	-0.0004004	3.484e-05
0.01508	-0.000494801	-9.5775e-05	0.00015544	0.00110293	-0.00196881	-0.00145114	-8.1364e-05	0.0177876	0.0120816	-0.0315187	-0.00653041	-0.00918475	-0.00010816	4.654e-06	-8.008e-06	-0.0004238	-0.0003666	5.226e-05
0.01518	-0.000483264	-2.0601e-05	-0.000109898	0.00109214	-0.00160435	-0.00136065	-0.000168391	0.0171188	0.0113561	-0.0304633	-0.0068448	-0.00973049	-9.802e-05	-1.7056e-06	-1.8824e-05	-0.0004342	-0.0003406	4.576e-05
0.01528	-0.000444828	3.91252e-05	-0.000316986	0.00102363	-0.00120829	-0.00123753	-0.000219062	0.0164703	0.0106103	-0.0293515	-0.00718609	-0.0103573	-9.126e-05	6.136e-06	-2.73e-05	-0.0004316	-0.0003094	9.62e-05
0.01539	-0.000370447	7.95275e-05	-0.000466243	0.000917886	-0.000816736	-0.00105761	-0.000244616	0.0157205	0.00986538	-0.0282296	-0.00754817	-0.0110169	-7.54e-05	2.0202e-05	-4.342e-05	-0.0004576	-0.0002808	0.0001092
0.01549	-0.00028278	0.000107836	-0.000560743	0.000796319	-0.00042922	-0.00086991	-0.00023978	0.0149941	0.00910081	-0.0271457	-0.007971	-0.0117682	-6.474e-05	3.042e-05	-4.524e-05	-0.0004524	-0.00025974	0.00014664
0.0156	-0.000210126	0.000118658	-0.000606379	0.000652737	-9.36845e-05	-0.00065377	-0.000199051	0.0142369	0.00835137	-0.0261281	-0.00842027	-0.0125553	-5.382e-05	3.588e-05	-7.072e-05	-0.0004576	-0.00024232	0.0001534
0.0157	-0.000133229	0.000118145	-0.000614143	0.000495255	0.000172543	-0.000404653	-0.000116641	0.0135234	0.00760203	-0.0252359	-0.00891004	-0.0133713	-3.172e-05	4.498e-05	-7.462e-05	-0.0004732	-0.00021346	0.00018122
0.0158	-7.24937e-05	9.98115e-05	-0.00058489	0.000334356	0.000353188	-0.00014954	2.01731e-06	0.0127917	0.00688834	-0.0244802	-0.00943296	-0.0143647	-1.9422e-05	5.356e-05	-7.54e-05	-0.0004914	-0.00018538	0.00021736
0.01591	-1.57082e-05	6.05889e-05	-0.000516448	0.000182434	0.000455599	0.000113701	0.000149139	0.0120838	0.00622294	-0.023801	-0.0099963	-0.0155245	-1.0972e-05	5.616e-05	-9.1e-05	-0.0005044	-0.00014846	0.00021294
0.01601	2.72468e-05	1.47613e-05	-0.000437182	5.51053e-05	0.00049901	0.000357666	0.000316971	0.0113498	0.00556357	-0.0231268	-0.0105769	-0.016776	-6.552e-07	6.136e-05	-0.00010426	-0.0004862	-0.00012688	0.0002418
0.01612	5.37688e-05	-4.69259e-05	-0.000437182	-4.59924e-05	0.000481329	0.00057812	0.000519351	0.0106047	0.00494544	-0.0224436	-0.0113144	-0.0180456	1.4716e-05	7.02e-05	-0.0001157	-0.0004914	-0.00011102	0.00025194
0.01622	7.21673e-05	-0.000119849	-0.000256119	-0.000112291	0.000435196	0.000784946	0.000732619	0.00984545	0.00435789	-0.0217568	-0.0122235	-0.0193515	3.25e-05	7.176e-05	-0.00011804	-0.0005018	-6.448e-05	0.0002704
0.01633	8.53375e-05	-0.000201659	-0.000175645	-0.000153271	0.000369631	0.000937235	0.000881836	0.00909084	0.00381412	-0.02099	-0.0131546	-0.020701	4.68e-05	8.32e-05	-0.00013286	-0.0004992	-2.886e-05	0.000286
0.01643	8.22004e-05	-0.000287457	-9.74049e-05	-0.000169125	0.000301184	0.00106413	0.00109976	0.00833763	0.00328387	-0.0201323	-0.0141604	-0.0221206	6.084e-05	9.776e-05	-0.00014352	-0.0005148	4.29e-06	0.000286
0.01653	7.12225e-05	-0.000364283	-3.2012e-05	-0.000173441	0.000258148	0.00114214	0.00129019	0.0076162	0.0027973	-0.0191718	-0.0152249	-0.0235917	7.28e-05	0.00011336	-0.0001495	-0.0004966	2.964e-05	0.0003068
0.01664	4.42823e-05	-0.000420452	3.169e-05	-0.000156294	0.000246697	0.00114933	0.00147905	0.00689503	0.00232733	-0.0180954	-0.0163732	-0.0250648	7.878e-05	0.00011128	-0.00016848	-0.0005174	3.302e-05	0.0003276
0.01674	1.13904e-06	-0.00044542	8.39786e-05	-0.000142641	0.000278832	0.00113201	0.00165479	0.00620709	0.00193548	-0.0169045	-0.0176053	-0.026549	0.0001118	0.0001118	-0.00017316	-0.0005044	7.8e-05	0.0003328
0.01685	-4.93241e-05	-0.000428118	0.000116311	-0.000134584	0.000337038	0.00106532	0.00180395	0.00555593	0.00152344	-0.0155716	-0.0189152	-0.0280481	0.00011128	0.00012402	-0.00018304	-0.0005018	8.866e-05	0.0003458
0.01695	-0.000122074	-0.000360714	0.000148237	-0.000140754	0.000426523	0.000953512	0.00195728	0.00492404	0.00120298	-0.0140925	-0.0203054	-0.0295369	0.00013572	0.00013156	-0.00018954	-0.0005096	0.00011076	0.0003562
0.01705	-0.00019827	-0.000257159	0.000152031	-0.000166412	0.000526	0.000819658	0.00209593	0.00434165	0.00092597	-0.0125101	-0.0217371	-0.030904	0.00014664	0.00013338	-0.00020072	-0.0004914	0.00014066	0.0003692
0.01716	-0.00027785	-0.00011413	0.000140391	-0.000203458	0.000630581	0.000671888	0.00222713	0.0037994	0.000624361	-0.0107845	-0.0231706	-0.0321189	0.00015912	0.00013442	-0.0002145	-0.0004914	0.00016718	0.0003874
0.01726	-0.000356295	6.28142e-05	0.0001058	-0.000256938	0.000728755	0.000513512	0.00234831	0.00326597	0.000420293	-0.00889771	-0.0246348	-0.033181	0.00017654	0.00014742	-0.0002093	-0.0004888	0.00019968	0.0003874
0.01737	-0.000421847	0.000237932	4.92772e-05	-0.000322882	0.000795066	0.000338546	0.00246526	0.00279347	0.000214362	-0.00726325	-0.0261191	-0.033884	0.00018746	0.00015626	-0.00021424	-0.000481	0.00021944	0.0003926
0.01747	-0.000450024	0.000423246	-2.35037e-05	-0.000402359	0.000840928	0.000188972	0.00258615	0.00233381	1.5853e-05	-0.00572122	-0.0276221	-0.0342535	0.00020644	0.00014976	-0.00021788	-0.0004472	0.00023244	0.0004134
0.01758	-0.000434099	0.000586323	-0.000122667	-0.000478334	0.00085306	5.07977e-05	0.00269307	0.00193166	-0.00013913	-0.00409102	-0.0290643	-0.0342913	0.00021112	0.0001612	-0.00022308	-0.000442	0.0002652	0.000455
0.01768	-0.000379533	0.000716086	-0.000221799	-0.000551531	0.000810047	-6.16731e-05	0.00279057	0.00153577	-0.000290216	-0.00246457	-0.0304174	-0.0339428	0.00021814	0.0001573	-0.00022178	-0.0004446	0.0002886	0.0004706
0.01778	-0.000280453	0.000796014	-0.000319318	-0.000605443	0.000719417	-0.000133705	0.00285057	0.0012351	-0.000400433	-0.000982368	-0.031649	-0.0333031	0.00023998	0.00017368	-0.000221	-0.0004446	0.0003302	0.0004628
0.01789	-0.000144295	0.000830837	-0.000397498	-0.000642592	0.000598258	-0.000174402	0.0029034	0.000917834	-0.00049202	0.00063194	-0.032643	-0.0324857	0.0002509	0.00016614	-0.00023634	-0.0004316	0.0003458	0.0004706
0.01799	2.29567e-05	0.000821422	-0.00044474	-0.000666537	0.000426983	-0.000187018	0.00294339	0.000659428	-0.000540972	0.00198835	-0.0333262	-0.0315138	0.00025818	0.00017992	-0.00023478	-0.0004108	0.0003848	0.0004732
0.0181	0.000201777	0.000769203	-0.000443519	-0.000684581	0.000233176	-0.000174485	0.00296204	0.000430291	-0.000562859	0.00335026	-0.0336796	-0.0304757	0.0002704	0.00018226	-0.0002444	-0.0004056	0.0003926	0.0004732
0.0182	0.000369129	0.00067504	-0.000381435	-0.000674105	4.76606e-06	-0.000152141	0.00296561	0.000212351	-0.000566764	0.00465037	-0.0336573	-0.0294476	0.0002756	0.0001833	-0.00024284	-0.0003874	0.000403	0.0004706
0.0183	0.000533667	0.00054943	-0.000291772	-0.000638134	-0.000218766	-0.000127415	0.0029413	1.86264e-05	-0.000534675	0.00586077	-0.0333021	-0.0284414	0.000286	0.00020358	-0.00025272	-0.0003406	0.0004186	0.0005044
0.01841	0.000671055	0.000411	-0.000141063	-0.000590217	-0.000440136	-9.73016e-05	0.00291548	-0.000157301	-0.000463252	0.0070483	-0.0326912	-0.0274446	0.0002938	0.0001924	-0.0002561	-0.0003432	0.0004004	0.0004862
0.01851	0.000764888	0.000277917	3.4416e-05	-0.0005143	-0.00064077	-8.89225e-05	0.00285332	-0.000286643	-0.000349666	0.00817403	-0.0318327	-0.0265209	0.0003094	0.00019786	-0.00025324	-0.0003276	0.0004446	0.0004836
0.01862	0.00080476	0.000153937	0.000227487	-0.000427748	-0.000816334	-9.96806e-05	0.00277891	-0.000389537	-0.00016556	0.00921894	-0.0308374	-0.0256541	0.000312	0.00020358	-0.00025064	-0.0003094	0.0004394	0.0004992
0.01872	0.000810211	5.28133e-05	0.000416946	-0.000334264	-0.000960608	-0.000127621	0.00265786	-0.000477526	3.08686e-05	0.0101525	-0.0297671	-0.0248382	0.0003172	0.00021216	-0.0002444	-0.0003146	0.0004524	0.0004888
0.01883	0.000778575	-1.82175e-05	0.000588905	-0.00022166	-0.00103477	-0.000191154	0.00253008	-0.000512111	0.000254505	0.011022	-0.0286111	-0.0241564	0.000325	0.00021502	-0.00024414	-0.0002808	0.0004732	0.000481
0.01893	0.000705424	-5.41818e-05	0.000732006	-0.000118924	-0.00107404	-0.000257507	0.00237961	-0.00052698	0.000466012	0.0118033	-0.0274509	-0.0235023	0.0003276	0.00021866	-0.00024596	-0.0002678	0.0004732	0.000468
0.01903	0.000604668	-5.84596e-05	0.00082831	-1.65037e-05	-0.00108057	-0.000349664	0.00221462	-0.000514523	0.000732243	0.0125051	-0.026359	-0.0228449	0.0003302	0.00021216	-0.00024726	-0.00025948	0.000494	0.000481
0.01914	0.000478098	-3.38476e-05	0.000865292	8.42461e-05	-0.00103263	-0.000439761	0.00205668	-0.000477125	0.000968967	0.0131369	-0.0253738	-0.0221235	0.0003328	0.00021398	-0.0002392	-0.00022958	0.000468	0.0005018
0.01924	0.000363722	1.04616e-05	0.000853079	0.000174721	-0.000960323	-0.000527589	0.00188703	-0.000410716	0.00115394	0.0137153	-0.0245255	-0.0213407	0.0003302	0.00021554	-0.00024336	-0.00019916	0.0004784	0.000481
0.01935	0.000244802	5.30969e-05	0.000807266	0.000266589	-0.000846092	-0.000606289	0.00172052	-0.000316856	0.00139994	0.0142368	-0.0237359	-0.0204999	0.0003354	0.00022516	-0.00024518	-0.0001898	0.0004836	0.0004836
0.01945	0.000152958	8.43671e-05	0.00071189	0.000337397	-0.000693154	-0.000658903	0.00154842	-0.000198232	0.00156367	0.0147004	-0.0229795	-0.0195223	0.0003432	0.00022334	-0.00023348	-0.00017498	0.0004524	0.0004992
0.01955	8.03761e-05	9.81937e-05	0.000583454	0.000399794	-0.000531153	-0.000703699	0.00137841	-4.6427e-05	0.00175602	0.0151137	-0.0222602	-0.01848	0.0003406	0.00022126	-0.00022958	-0.00014274	0.0004732	0.0004602
0.01966	2.87691e-05	8.29447e-05	0.000445671	0.000445671	-0.000355716	-0.000730294	0.00121762	0.000127351	0.00191752	0.0154566	-0.0215316	-0.0171883	0.0003458	0.00022464	-0.00021918	-0.00012246	0.0005356	0.000455
0.01976	1.34048e-05	2.33292e-05	0.000307911	0.000481753	-0.000148956	-0.000736775	0.00103169	0.000312552	0.00207953	0.0157368	-0.020786	-0.015997	0.0003562	0.000221	-0.00021346	-0.00010166	0.0005096	0.0004602
0.01987	2.03889e-05	-5.70189e-05	0.000174218	0.000501694	6.4715e-05	-0.000706901	0.000892912	0.000535867	0.00221198	0.0159878	-0.0199725	-0.0143329	0.0003536	0.0002262	-0.00020904	-8.268e-05	0.000507	0.0004394
0.01997	3.29715e-05	-0.000160274	7.82229e-05	0.000521843	0.000276182	-0.000651734	0.000719655	0.000732418	0.00235596	0.0161923	-0.0190224	-0.0132201	0.0003484	0.00021242	-0.00019526	-7.514e-05	0.0004914	0.0004134
0.02008	6.12765e-05	-0.000293248	-1.20576e-06	0.000541999	0.000469486	-0.00058619	0.000562695	0.000925683	0.00249495	0.0163216	-0.0180935	-0.010501	0.0003562	0.00021762	-0.00019136	-3.874e-05	0.000481	0.0004186
0.02018	7.21497e-05	-0.000425737	-4.13914e-05	0.000545322	0.000630913	-0.00048792	0.000420788	0.00116905	0.00262288	0.0163747	-0.0167958	-0.00924053	0.0003484	0.00021866	-0.00018408	-2.1684e-05	0.0005434	0.0003796
0.02028	6.17693e-05	-0.000559166	-4.04356e-05	0.000543683	0.000769487	-0.000385875	0.000283524	0.00132159	0.00274604	0.0163534	-0.0158271	-0.00825243	0.0003562	0.00020982	-0.00018096	1.0998e-05	0.0006084	0.00039
0.02039	2.85434e-05	-0.000659911	-1.50702e-05	0.000530047	0.000873153	-0.000269149	0.000141121	0.00153669	0.00286497	0.0162491	-0.0139129	-0.00606885	0.000351	0.00020904	-0.00016666	1.027e-05	0.0005434	0.0003692
0.02049	-2.98686e-05	-0.00072701	2.69279e-05	0.000505542	0.000925245	-0.00015788	-6.7484e-06	0.00169074	0.0029419	0.0160688	-0.0136597	-0.00469353	0.0003432	0.00020618	-0.00016562	4.264e-05	0.0004342	0.0003016
0.0206	-0.000114513	-0.00075887	7.04807e-05	0.000467815	0.000934312	-4.74186e-05	-0.000138534	0.00185122	0.00302828	0.0158111	-0.00837299	-0.00297582	0.0003484	0.00019708	-0.0001508	6.942e-05	0.0005694	0.0003458
0.0207	-0.000222614	-0.000750364	0.000104357	0.000425774	0.00090339	5.01939e-05	-0.000273893	0.00197417	0.00308042	0.0154301	-0.00779936	-0.00146565	0.0003458	0.00019968	-0.00013806	9.152e-05	0.0005382	0.0003224
0.0208	-0.000341801	-0.000691664	0.000111744	0.000382253	0.000844019	0.00014463	-0.000412188	0.00211769	0.00310344	0.0149591	-0.00831345	5.05726e-05	0.0003484	0.00020254	-0.00013988	0.00010426	0.0004914	0.0002327
0.02091	-0.0004658	-0.000584827	9.38245e-05	0.000320638	0.000747381	0.000224246	-0.00053803	0.00223823	0.003111	0.0143854	-0.00582196	0.00141764	0.0003432	0.00019812	-0.00013468	0.0001157	0.0005408	0.0002782
0.02101	-0.000572976	-0.000451807	3.95051e-05	0.000262306	0.000641614	0.000295052	-0.000652909	0.00237166	0.00311562	0.0137371	-0.00464602	0.00281303	0.0003432	0.00019682	-0.00011596	0.00011232	9.074e-05	0.00021944
0.02112	-0.000664419	-0.000295138	-4.28499e-05	0.000194341	0.000511697	0.000360706	-0.00075084	0.00249925	0.00308598	0.0129944	-0.00267527	0.00405632	0.0003458	0.00018772	-0.0001001	0.00016016	0.0003874	0.00020176
0.02122	-0.000713972	-0.000126201	-0.000157296	0.000126952	0.000384541	0.000403904	-0.00082035	0.0026145	0.00305163	0.0121898	-0.00128576	0.00526037	0.0003302	0.00019084	-9.36e-05	0.00017082	0.0002106	0.00021762
0.02133	-0.000727625	4.71582e-05	-0.000288477	5.1015e-05	0.000256807	0.000439487	-0.00088163	0.00271572	0.0029884	0.0113421	0.000379135	0.00638724	0.000325	0.00018356	-8.164e-05	0.00017628	-8.242e-05	0.00020436
0.02143	-0.000711092	0.000201116	-0.000423624	-2.54124e-05	0.000131171	0.000468732	-0.000935996	0.00278828	0.00288631	0.010453	0.00181735	0.00747415	0.0003172	0.00018018	-7.904e-05	0.00022074	-0.00015132	0.00010218
0.02153	-0.00064199	0.00034579	-0.000560257	-9.47933e-05	3.88412e-05	0.000492435	-0.000967916	0.00285403	0.0027728	0.009556	0.00321764	0.00850407	0.000312	0.00016848	-6.37e-05	0.00022828	0.00131	0.0001027
0.02164	-0.000539755	0.000453275	-0.000664352	-0.000172339	-3.5059e-05	0.000509465	-0.000965575	0.00288713	0.00261614	0.00865199	0.00453117	0.00947186	0.0003042	0.0001768	-4.368e-05	0.00025402	0.0003094	3.614e-05
0.02174	-0.000404577	0.000527399	-0.000734621	-0.000236216	-8.03808e-05	0.000532106	-0.000964757	0.00290997	0.00247054	0.00773921	0.00577659	0.0103362	0.0003016	0.00016224	-3.822e-05	0.0002756	0.00911	2.5168e-05
0.02185	-0.000252824	0.000582826	-0.000764056	-0.000305193	-0.000108544	0.000549547	-0.000964775	0.00291791	0.00230305	0.00684787	0.00690532	0.0111273	0.0002808	0.00015938	-2.5662e-05	0.000286	0.01098	5.486e-05
0.02195	-9.54001e-05	0.000604877	-0.000755003	-0.000358903	-0.000106055	0.000553673	-0.000941012	0.00290762	0.0021201	0.00596787	0.00787733	0.0118484	0.0002704	0.00016146	-9.204e-06	0.0003016	0.00978	4.784e-05
0.02205	6.77129e-05	0.000597105	-0.00070145	-0.000409675	-8.54058e-05	0.000548755	-0.000903093	0.00286597	0.00195914	0.00512847	0.00889792	0.0125082	0.0002678	0.00014612	-1.1258e-05	0.0002938	0.01129	5.668e-05
0.02216	0.000213166	0.000571416	-0.000599846	-0.000451733	-6.31577e-05	0.000537115	-0.000856763	0.00280141	0.00177594	0.0043076	0.00997918	0.013126	0.00025532	0.00014196	-5.07e-07	0.0003094	0.00259	1.8382e-05
0.02226	0.000341802	0.000536868	-0.0004731	-0.000475646	-3.5063e-05	0.000510059	-0.000811721	0.0027006	0.00159891	0.00350924	0.0109375	0.0136921	0.00025168	0.00014612	1.8694e-05	0.0003536	0.0034	-1.4118e-05
0.02237	0.000440322	0.000485813	-0.00032421	-0.000480857	-1.28926e-05	0.000476362	-0.000777833	0.00259139	0.00142272	0.00277285	0.011765	0.0141618	0.00023582	0.00013624	3.38e-05	0.0003458	0.00424	-4.758e-05
0.02247	0.000512024	0.000430344	-0.000155198	-0.000477158	-6.03468e-06	0.000427981	-0.000731219	0.00244405	0.00126573	0.00201942	0.0125348	0.0145548	0.00022672	0.00012558	4.16e-05	0.0003614	0.00152	-0.00011102
0.02258	0.000561495	0.000379464	6.97134e-06	-0.000455188	-1.83135e-05	0.000376054	-0.000671798	0.00229553	0.0010765	0.00134458	0.0131937	0.0149032	0.00021086	0.00010686	5.512e-05	0.0003666	-0.00195	-0.00013728
0.02268	0.000581171	0.000322575	0.000167364	-0.000411942	-3.96709e-05	0.000309539	-0.000616755	0.00214215	0.000941318	0.000653367	0.0138018	0.0152226	0.00020124	0.00010816	7.202e-05	0.00039	-0.00409	-0.00019916
0.02278	0.000579889	0.000269754	0.000309035	-0.000359171	-8.79608e-05	0.000235962	-0.000570561	0.00197572	0.000771061	1.87571e-05	0.0143249	0.0155159	0.00019032	0.00010764	8.45e-05	0.00039	-0.00555	-0.00025688
0.02289	0.000555506	0.00021326	0.00042106	-0.000294152	-0.000142392	0.0001545	-0.000510161	0.00181621	0.000609526	-0.000609204	0.0147969	0.0157542	0.00016848	9.75e-05	0.0001014	0.0004056	-0.00744	-0.0002288
0.02299	0.000525389	0.00016063	0.000511165	-0.000215425	-0.000221917	6.61129e-05	-0.000452797	0.00164819	0.000476761	-0.00116972	0.0151728	0.0159187	0.00016354	9.932e-05	0.00011128	0.0004056	-0.0086	-0.000299
0.0231	0.000489966	0.000106476	0.000571665	-0.000125665	-0.000294856	-2.51339e-05	-0.000391269	0.00148467	0.000331125	-0.00168869	0.0155229	0.0159973	0.00015704	7.67e-05	0.00012298	0.0003874	-0.00929	-0.000533
0.0232	0.000444371	5.51505e-05	0.000607774	-3.24046e-05	-0.000377591	-0.000117192	-0.000318191	0.00131625	0.000191883	-0.00218842	0.015814	0.0160311	0.00014066	7.982e-05	0.00013156	0.0003952	-0.00919	-0.0006058
0.0233	0.000399383	3.55313e-06	0.000625458	6.83985e-05	-0.000452516	-0.000201685	-0.000235067	0.0011668	5.0939e-05	-0.00260664	0.0160524	0.0160005	0.00013286	7.8e-05	0.00015288	0.0004082	-0.00878	-0.0008086
0.02341	0.000347138	-4.28657e-05	0.000616822	0.00015464	-0.000512433	-0.00028771	-0.000152673	0.000985486	-8.73047e-05	-0.00298683	0.0162647	0.0159034	0.00011986	6.318e-05	0.00016406	0.0004056	-0.00834	-0.0008762
0.02351	0.000297414	-8.54218e-05	0.000592253	0.000242768	-0.000564195	-0.00036189	-6.64668e-05	0.000855866	-0.00022768	-0.00328968	0.0164077	0.0156832	0.00010322	6.5e-05	0.00017368	0.000403	-0.00792	-0.00145
0.02362	0.000241841	-0.000123784	0.000560026	0.000319047	-0.000596898	-0.000426198	2.77014e-05	0.000702616	-0.000346401	-0.00354539	0.0164293	0.0153827	0.0001001	5.278e-05	0.00018252	0.000429	-0.00755	-0.00267
0.02372	0.000187313	-0.000154731	0.000516687	0.000372267	-0.000620623	-0.000480668	0.000119291	0.000545505	-0.000468082	-0.00370086	0.0163907	0.014979	8.892e-05	3.432e-05	0.00018382	0.0004394	-0.00703	-0.00417
0.02383	0.000126545	-0.000174591	0.000468539	0.000411814	-0.000620143	-0.000518647	0.000208091	0.000404314	-0.000583211	-0.00378459	0.0162944	0.0144907	6.552e-05	4.238e-05	0.00020358	0.000455	-0.00618	-0.00101
0.02393	7.24723e-05	-0.000180795	0.000412467	0.000435024	-0.000586247	-0.000546582	0.000309148	0.000266563	-0.0006634	-0.00383129	0.0161108	0.0139306	6.5e-05	3.172e-05	0.00021112	0.0004316	-0.00473	0.00403
0.02403	9.72008e-06	-0.000175927	0.000355094	0.000446888	-0.000535312	-0.000547629	0.000409293	0.000129026	-0.000730688	-0.00379247	0.0158292	0.0132936	4.55e-05	2.912e-05	0.00021736	0.0004316	-0.00242	0.01263
0.02414	-4.50153e-05	-0.000169722	0.000286266	0.000431238	-0.000462234	-0.0005282	0.0005018	-8.10444e-06	-0.000780348	-0.00369301	0.0154353	0.0125807	3.77e-05	1.5548e-05	0.00022334	0.0004004	0.0006578	0.01333
0.02424	-9.3825e-05	-0.000147237	0.0002156	0.000406107	-0.000378848	-0.000489592	0.000566616	-0.000144063	-0.000809261	-0.00356117	0.014952	0.0118437	2.938e-05	9.334e-06	0.00022958	0.0004082	0.00345	0.01193
0.02435	-0.000139842	-0.000126915	0.000143436	0.000368642	-0.000276087	-0.000446147	0.000640201	-0.000277488	-0.000838546	-0.00338092	0.0143404	0.0110478	1.6016e-05	6.864e-06	0.0002392	0.0003718	0.00572	0.00659
0.02445	-0.000173205	-0.000104036	7.23497e-05	0.000319357	-0.000173578	-0.000380203	0.000723078	-0.000410457	-0.000842678	-0.0031604	0.0136247	0.0102115	7.02e-06	-1.9708e-06	0.00025194	0.0003588	0.0077	0.00326
0.02455	-0.000199451	-7.75986e-05	3.33498e-06	0.000264352	-6.88617e-05	-0.000296453	0.000771705	-0.000527333	-0.000830186	-0.00290681	0.0128418	0.00937979	-9.776e-06	-7.488e-06	0.00025116	0.0003406	0.00856	0.00807
0.02466	-0.000211018	-5.67451e-05	-5.97715e-05	0.000198402	4.24467e-05	-0.00020196	0.000803249	-0.000624883	-0.000794656	-0.00263208	0.0119689	0.00853102	-1.7862e-05	-1.5938e-05	0.00025532	0.0002678	0.00871	0.0068
0.02476	-0.000210471	-3.70089e-05	-0.000119755	0.00014199	0.000137941	-9.60995e-05	0.000861598	-0.000710722	-0.000766666	-0.00234513	0.0110716	0.00768288	-3.198e-05	-2.964e-05	0.00025974	0.0002938	0.00825	0.00181
0.02487	-0.00019425	-2.54422e-05	-0.000165293	7.88363e-05	0.000231622	8.17164e-06	0.000890588	-0.000776939	-0.000736327	-0.00201419	0.0101282	0.0068438	-4.862e-05	-2.587e-05	0.0002678	4.602e-05	0.00742	-0.00227
0.02497	-0.000170301	-1.83904e-05	-0.000200374	2.63852e-05	0.00030638	0.000114011	0.000900247	-0.000832489	-0.000688061	-0.00173178	0.00915604	0.00601566	-5.538e-05	-3.51e-05	0.0002704	-0.00021398	0.00624	-0.00478
0.02508	-0.000144838	-1.2306e-05	-0.000219975	-2.15874e-05	0.000369546	0.000214025	0.000939995	-0.000874049	-0.000640822	-0.00137662	0.0082035	0.00521801	-8.034e-05	-3.874e-05	0.000273	-0.0004498	0.00492	-0.00787
0.02518	-0.000109714	-1.73331e-06	-0.000223114	-5.37402e-05	0.000415749	0.000302699	0.000945538	-0.000884091	-0.000587317	-0.00106635	0.00723405	0.00441536	-9.074e-05	-5.512e-05	0.0002782	-0.00126	0.00348	-0.01077
0.02528	-8.36358e-05	1.42887e-06	-0.000221427	-7.9978e-05	0.000452051	0.000375389	0.000953777	-0.000876897	-0.000528878	-0.000713798	0.00630574	0.00365718	-9.88e-05	-5.408e-05	0.0002886	-0.00323	0.00174	-0.01245
0.02539	-5.23637e-05	1.49457e-05	-0.000196387	-0.000102315	0.000469769	0.000424939	0.000982738	-0.000865855	-0.000480277	-0.00032761	0.0053913	0.00292268	-0.00011622	-5.616e-05	0.0002964	-0.00607	0.00013494	-0.01269
0.02549	-2.42327e-05	2.79436e-05	-0.000169286	-0.000103835	0.000477191	0.000463099	0.00096741	-0.000853046	-0.000430614	4.25956e-05	0.00451634	0.00217559	-0.00013052	-6.864e-05	0.0003016	0.0006604	-0.00128	-0.01284
0.0256	-8.04352e-06	4.89097e-05	-0.000130928	-0.000101715	0.00048339	0.00048315	0.000984953	-0.000822315	-0.000376906	0.000431323	0.00366517	0.00150249	-0.0001404	-5.85e-05	0.000312	0.00812	-0.00246	-0.01265
0.0257	5.06565e-06	8.0071e-05	-0.000100084	-9.31823e-05	0.000476788	0.000470971	0.000999296	-0.000784083	-0.00032463	0.000855503	0.00286849	0.000826753	-0.00015652	-6.422e-05	0.0003094	0.01517	-0.00363	-0.01231
0.0258	1.69489e-05	0.000105301	-6.83442e-05	-7.36809e-05	0.000464861	0.000457472	0.000982785	-0.000725587	-0.000263392	0.00130412	0.00208367	0.00018566	-0.00015886	-7.748e-05	0.0003198	0.01594	-0.00446	-0.01216
0.02591	1.77112e-05	0.00013146	-3.89938e-05	-4.64748e-05	0.000445022	0.000422552	0.00100946	-0.000673157	-0.00020009	0.0017031	0.00138726	-0.00043345	-0.00016978	-7.722e-05	0.0003224	0.01078	-0.00493	-0.01174
0.02601	2.68188e-05	0.000156032	-2.34782e-05	-1.80297e-05	0.000422799	0.000366618	0.0010023	-0.000636503	-0.000131454	0.00215993	0.000654746	-0.00104688	-0.00017706	-7.982e-05	0.000325	0.01419	-0.00529	-0.0105
0.02612	2.80251e-05	0.000173944	-9.44668e-06	1.83215e-05	0.000388931	0.000315262	0.000997196	-0.000583483	-5.45741e-05	0.00256586	1.55962e-05	-0.00152312	-0.00018694	-7.54e-05	0.0003198	0.01429	-0.00552	-0.00879
0.02622	3.79089e-05	0.000178724	-7.93028e-07	6.0379e-05	0.000355757	0.000245687	0.00101047	-0.00053951	2.21213e-05	0.00299165	-0.000638523	-0.00203544	-0.0001924	-8.944e-05	0.0003172	0.01246	-0.00556	-0.00662
0.02633	5.61261e-05	0.000177305	-3.67705e-06	9.50926e-05	0.000313966	0.000183547	0.000977191	-0.000489648	0.000107702	0.00339397	-0.00121581	-0.00245618	-0.0001989	-8.866e-05	0.0003224	0.0108	-0.00546	-0.00279
0.02643	6.9623e-05	0.000160313	-7.31743e-06	0.000143421	0.000273151	0.00012262	0.000985534	-0.000433189	0.000198887	0.00373793	-0.00176763	-0.00284356	-0.00020462	-8.762e-05	0.0003198	0.00311	-0.00532	0.00141
0.02653	9.31098e-05	0.000124497	-9.87743e-06	0.000185611	0.000222181	5.61059e-05	0.000970171	-0.000375974	0.000293877	0.00409142	-0.00227516	-0.00314375	-0.00021528	-9.932e-05	0.0003302	-0.0004784	-0.0051	0.00514
0.02664	0.000112162	8.73217e-05	-6.15389e-06	0.000225201	0.000178214	1.6275e-05	0.000934736	-0.000313749	0.000389794	0.00440846	-0.00272323	-0.00338391	-0.00023036	-9.776e-05	0.000364	-0.00447	-0.00481	0.00798
0.02674	0.000132577	3.77308e-05	-1.44437e-06	0.000269894	0.000118258	-2.55909e-05	0.000946113	-0.000253712	0.000464023	0.00467533	-0.00314146	-0.00355502	-0.00023868	-9.698e-05	0.0004056	-0.0094	-0.00454	0.00913
0.02685	0.0001467	-1.67026e-05	8.97709e-06	0.000301982	6.35613e-05	-5.46309e-05	0.00090573	-0.0001791	0.000540447	0.00491234	-0.00345203	-0.00362679	-0.0002418	-0.00010426	0.0004472	-0.01315	-0.00409	0.00982
0.02695	0.000156772	-6.66049e-05	3.3993e-05	0.00033665	-1.51488e-06	-7.57752e-05	0.000878787	-9.36012e-05	0.000617382	0.00511109	-0.00376009	-0.00369239	-0.00025324	-0.00011102	0.000507	-0.01433	-0.00375	0.00981
0.02705	0.000150579	-0.000109765	6.22008e-05	0.000359681	-6.33502e-05	-8.54317e-05	0.000870013	-6.71192e-06	0.000710979	0.00526815	-0.00395615	-0.00368853	-0.00025272	-0.00010296	0.0005044	-0.01516	-0.00336	0.00904
0.02716	0.000138496	-0.000143639	9.38953e-05	0.000379448	-0.000120965	-8.55872e-05	0.000829481	7.81899e-05	0.0007562	0.00538372	-0.00408499	-0.00359861	-0.0002548	-0.00011908	0.0006084	-0.01545	-0.00341	0.00792
0.02726	0.00010918	-0.000160181	0.000118288	0.000395245	-0.000186371	-7.44508e-05	0.000812553	0.000176084	0.000789511	0.00547234	-0.00416614	-0.00350624	-0.00025168	-0.00012376	0.0004732	-0.0151	-0.00253	0.00631
0.02737	7.15878e-05	-0.000166634	0.00014166	0.000394921	-0.000239854	-6.57781e-05	0.000813461	0.000273826	0.000853035	0.00550548	-0.00414254	-0.00334144	-0.00025714	-0.00011388	0.0008398	-0.01447	-0.00271	0.00447
0.02747	3.221e-05	-0.000153141	0.00015641	0.000394771	-0.000292314	-4.13825e-05	0.000783477	0.000360728	0.000873426	0.0055266	-0.00410289	-0.00315687	-0.0002678	-0.0001313	8.814e-05	-0.0136	-0.00365	0.00301
0.02758	-1.50293e-05	-0.000120606	0.000162511	0.000380567	-0.000333022	-2.00528e-05	0.000768013	0.000439822	0.000886477	0.00549928	-0.00395868	-0.00295487	-0.0002652	-0.00011726	-0.0006474	-0.01239	-0.00375	0.00138
0.02768	-6.2309e-05	-8.0055e-05	0.000147347	0.000354746	-0.000368326	7.84373e-06	0.000782678	0.000533758	0.00091621	0.00545459	-0.00379236	-0.0027068	-0.0002678	-0.00011336	0.0008944	-0.01081	-0.00409	-0.00012116
0.02778	-0.00010369	-2.45895e-05	0.000123739	0.000325164	-0.000388787	4.12396e-05	0.000776218	0.000633644	0.000909805	0.00536232	-0.0035846	-0.00246969	-0.0002678	-0.000117	0.0006578	-0.00885	-0.00416	-0.00186
0.02789	-0.00013484	2.8161e-05	9.09752e-05	0.000279359	-0.000400661	6.97088e-05	0.000763936	0.00069746	0.000914884	0.00525202	-0.00332093	-0.00218956	-0.0002782	-0.00011388	0.0007462	-0.00623	-0.00414	-0.0032
0.02799	-0.000149615	8.9654e-05	3.89055e-05	0.000233824	-0.00039799	0.000104418	0.000783884	0.000751105	0.000935592	0.00511412	-0.00304612	-0.00192293	-0.0002704	-0.00011596	0.000637	-0.00238	-0.00395	-0.00432
0.0281	-0.00015666	0.000136898	-1.28495e-05	0.000180802	-0.000374509	0.000142136	0.000786911	0.000814704	0.000910664	0.0049248	-0.00273761	-0.00163831	-0.0002626	-0.00012246	0.0006526	0.00138	-0.00371	-0.00521
0.0282	-0.000143435	0.00018301	-6.64168e-05	0.000119522	-0.000332596	0.00018103	0.000773655	0.000861107	0.000910234	0.00472945	-0.00240639	-0.00131936	-0.0002626	-0.00010504	0.0006422	0.00476	-0.00339	-0.00562
0.0283	-0.000114891	0.000217249	-0.000111216	5.65892e-05	-0.000283441	0.000217975	0.000801152	0.000873932	0.000919056	0.00450205	-0.00207864	-0.00104518	-0.00025948	-0.00010738	0.000585	0.00799	-0.00294	-0.00575
0.02841	-8.02336e-05	0.000232542	-0.00014515	1.95618e-06	-0.000227837	0.00025623	0.000808176	0.00091111	0.000890159	0.00424231	-0.00170487	-0.000654338	-0.0002574	-0.00010062	0.0005226	0.0096	-0.00253	-0.00568
0.02851	-3.13489e-05	0.000238899	-0.00017104	-5.60038e-05	-0.000158503	0.000295046	0.000790273	0.000930603	0.000903189	0.00397938	-0.00140544	-0.000310623	-0.00025454	-9.698e-05	0.0004394	0.0111	-0.00202	-0.00552
0.02862	1.79696e-05	0.000238013	-0.00017548	-0.000111181	-8.01999e-05	0.000328526	0.000805182	0.000928726	0.000905497	0.00367659	-0.00101328	5.04924e-05	-0.00025324	-9.1e-05	0.00023686	0.01154	-0.00158	-0.00555
0.02872	6.66759e-05	0.000227303	-0.000166814	-0.000159848	4.56902e-06	0.00035727	0.000808615	0.000955516	0.000871687	0.00334942	-0.000587762	0.000466839	-0.0002509	-8.97e-05	0.0002782	0.00987	-0.0011	-0.00554
0.02883	0.000113299	0.000206729	-0.000139105	-0.000201998	8.30995e-05	0.000375777	0.000786928	0.00094532	0.000881641	0.00302558	-0.000229537	0.000853796	-0.000247	-8.502e-05	2.106e-05	0.00904	-0.000637	-0.00485
0.02893	0.000150941	0.000183294	-9.71566e-05	-0.000238525	0.000156002	0.00039157	0.000784318	0.000949542	0.000872401	0.00267749	0.000182282	0.00129941	-0.00024414	-8.71e-05	0.00010998	0.00848	-0.0003354	-0.00431
0.02903	0.000181463	0.000167783	-4.53944e-05	-0.000261388	0.000225024	0.000394546	0.000797927	0.000965212	0.000836656	0.00231765	0.000610688	0.00171445	-0.00023634	-8.606e-05	-5.694e-05	0.00641	-4.576e-05	-0.0039
0.02914	0.00020182	0.000148257	7.628e-06	-0.000270842	0.00028482	0.000391829	0.0007675	0.00094184	0.0008351	0.00196843	0.00104999	0.00213542	-0.00022828	-8.372e-05	-0.00014196	0.00445	0.00013026	-0.00338
0.02924	0.000214347	0.000134884	6.6415e-05	-0.000276551	0.000334865	0.000371899	0.000765503	0.000951759	0.000823097	0.00158885	0.00154181	0.002542	-0.00023062	-7.774e-05	-0.00020228	0.00245	0.00016224	-0.00287
0.02935	0.000210677	0.000132348	0.000127007	-0.000265991	0.000367023	0.000347808	0.000783434	0.000958079	0.000774259	0.00121708	0.00197212	0.00292615	-0.00021918	-8.736e-05	-2.834e-05	0.0005538	0.00015522	-0.00251
0.02945	0.000202485	0.00012988	0.000170758	-0.00024701	0.000384025	0.000315417	0.000765514	0.000936328	0.000759602	0.000888711	0.00241752	0.00329954	-0.00020306	-7.566e-05	-0.00015678	-0.00118	-9.542e-06	-0.00239
0.02955	0.000190237	0.000121842	0.000207052	-0.000219766	0.000387678	0.000264553	0.000769178	0.000946913	0.000743936	0.000522897	0.00287056	0.0036341	-0.0001976	-7.644e-05	-0.0003484	-0.00272	-0.00024492	-0.00238
0.02966	0.00016663	0.000125538	0.000234223	-0.000178577	0.000370126	0.000212531	0.000798775	0.000939164	0.000699813	0.000179333	0.00328474	0.00395521	-0.00018954	-7.488e-05	-0.00020826	-0.00398	-0.0005434	-0.00254
0.02976	0.000157928	0.000123511	0.000246874	-0.000127769	0.000343873	0.000152744	0.000796011	0.00091809	0.000668875	-0.000152811	0.00366649	0.00422832	-0.00018122	-5.746e-05	-0.00011752	-0.00495	-0.0007982	-0.00302
0.02987	0.000141367	0.000118879	0.000251515	-7.80558e-05	0.000306895	9.29538e-05	0.000795253	0.000925237	0.000655329	-0.000478854	0.00402858	0.00447904	-0.000169	-4.862e-05	0.0001287	-0.00557	-0.000988	-0.0035
0.02997	0.000130832	0.000113331	0.000244308	-1.81414e-05	0.000257159	2.83516e-05	0.000832896	0.000894927	0.000624309	-0.000781652	0.00436912	0.00468795	-0.00017004	-4.758e-05	0.00023452	-0.00583	-0.00118	-0.00385
0.03008	0.000123744	9.98311e-05	0.000231508	4.33312e-05	0.000199135	-3.15323e-05	0.000832939	0.000866997	0.000583878	-0.00105065	0.00467307	0.00485976	-0.00015184	-4.862e-05	0.00018486	-0.00577	-0.00125	-0.00399
0.03018	0.000118472	7.9909e-05	0.000207027	0.000111186	0.000144299	-8.95886e-05	0.000836072	0.000862567	0.000567108	-0.00133873	0.00490323	0.00500029	-0.00013754	-3.666e-05	5.174e-05	-0.00548	-0.00127	-0.00398
0.03028	0.000119814	5.80637e-05	0.000186586	0.000172414	8.50353e-05	-0.000147391	0.000869437	0.000825776	0.00057362	-0.00159852	0.00513614	0.00511199	-0.0001352	-4.004e-05	0.00025246	-0.00508	-0.00122	-0.00385
0.03039	0.000124271	2.63741e-05	0.00017331	0.000231289	3.10834e-05	-0.000195881	0.000865784	0.000792074	0.000553395	-0.00184448	0.0052908	0.00518315	-0.00011778	-3.562e-05	0.00024778	-0.00464	-0.00103	-0.00361
0.03049	0.00011752	-4.59003e-06	0.000150063	0.000289155	-1.6392e-05	-0.000233065	0.000856304	0.000774486	0.000537777	-0.00206778	0.00542946	0.00523412	-0.00010374	-1.9344e-05	0.0002704	-0.00423	-0.0008034	-0.00329
0.0306	0.000112949	-3.09851e-05	0.000138025	0.000333125	-5.98996e-05	-0.000258516	0.000872269	0.000734414	0.000549994	-0.00228724	0.0055018	0.00524981	-9.568e-05	-1.3962e-05	0.00013988	-0.00376	-0.000455	-0.00282
0.0307	0.000102773	-5.92078e-05	0.000122106	0.000373553	-8.14591e-05	-0.000276915	0.000848364	0.000688332	0.000561893	-0.00248747	0.00555521	0.00523424	-8.164e-05	-1.0712e-05	6.916e-05	-0.00323	-3.9e-05	-0.0023
0.03081	8.95335e-05	-8.22892e-05	0.000116855	0.000408618	-0.000106518	-0.000278459	0.000823302	0.000681285	0.00056582	-0.00267178	0.00556599	0.0051905	-7.384e-05	-9.464e-07	0.0007592	-0.00273	0.000416	-0.00165
0.03091	7.35305e-05	-0.000104254	0.000104189	0.00043204	-0.000115075	-0.000280566	0.000824556	0.000654147	0.000558908	-0.00284547	0.00552511	0.00510857	-5.2e-05	1.5158e-05	0.00131	-0.00232	0.0008554	-0.00104
0.03101	4.81977e-05	-0.000113295	9.64446e-05	0.000448601	-0.000109686	-0.000263151	0.000786214	0.000633234	0.000565994	-0.00298308	0.00549106	0.00500687	-3.51e-05	1.1622e-05	0.00105	-0.0022	0.00137	-0.0004342
0.03112	1.83821e-05	-0.00011765	8.6848e-05	0.000453364	-9.58384e-05	-0.000240318	0.000746659	0.000610814	0.000586	-0.00311279	0.00538828	0.00485711	-2.444e-05	1.9396e-05	0.00197	-0.00231	0.00201	0.00011102
0.03122	-4.78978e-06	-0.000117282	6.82942e-05	0.000441788	-8.42659e-05	-0.000205644	0.000733109	0.000613598	0.000597404	-0.00323692	0.00526905	0.0046888	-7.462e-06	2.0748e-05	0.0005122	-0.00261	0.00213	0.0006838
0.03133	-2.71464e-05	-0.000112114	5.17191e-05	0.000428134	-5.68875e-05	-0.000160126	0.000688739	0.000613451	0.000584168	-0.00334643	0.00513333	0.00450476	-1.4898e-06	3.38e-05	0.0005668	-0.00309	0.00237	0.00119
0.03143	-5.27304e-05	-0.000105026	3.26881e-05	0.000400501	-2.15719e-05	-0.000105867	0.000641569	0.000591964	0.000587074	-0.00341457	0.00494879	0.00426332	1.0998e-05	4.264e-05	0.0005824	-0.00364	0.00252	0.00146
0.03153	-6.89662e-05	-8.88503e-05	5.88213e-06	0.000378192	4.35517e-06	-4.81805e-05	0.000615733	0.000594392	0.000602009	-0.00345743	0.00474157	0.00401935	3.302e-05	4.212e-05	0.000442	-0.00422	0.00265	0.0016
0.03164	-8.69768e-05	-7.4706e-05	-1.42008e-05	0.000341979	4.5766e-05	1.30192e-05	0.000589202	0.000610503	0.000605337	-0.00349732	0.00452407	0.00373895	4.316e-05	5.122e-05	0.0005174	-0.00472	0.00275	0.00151
0.03174	-9.65447e-05	-6.02024e-05	-4.12431e-05	0.000299822	8.06131e-05	8.13885e-05	0.000545176	0.00061077	0.000582927	-0.00353542	0.00427183	0.00344423	5.486e-05	5.694e-05	0.0005668	-0.00507	0.00283	0.00136
0.03185	-9.75908e-05	-5.01654e-05	-6.3054e-05	0.000261491	0.000118732	0.000143574	0.000508063	0.000606841	0.000583251	-0.00354277	0.00399599	0.003139	7.124e-05	6.526e-05	0.0005382	-0.00529	0.00286	0.00105
0.03195	-9.7952e-05	-3.01534e-05	-8.56643e-05	0.000215258	0.000151293	0.000207702	0.000476883	0.000608798	0.000596879	-0.00350543	0.00370815	0.00279652	7.722e-05	8.112e-05	0.0005486	-0.00532	0.00288	0.0006656
0.03205	-8.69148e-05	-1.28536e-05	-9.86709e-05	0.000172855	0.000183106	0.000269838	0.000450991	0.000626605	0.000596026	-0.00349611	0.00339515	0.00245558	8.684e-05	8.112e-05	0.0005252	-0.00519	0.00287	0.0003016
0.03216	-8.27961e-05	7.46115e-06	-0.000111976	0.000124753	0.000213053	0.000320793	0.00041701	0.000617147	0.000582489	-0.00346378	0.00306825	0.00212044	9.932e-05	8.372e-05	0.0004992	-0.00493	0.00283	-7.176e-05
0.03226	-7.1144e-05	2.80357e-05	-0.000114606	8.0385e-05	0.000235731	0.000362528	0.000374056	0.000605015	0.000599913	-0.00341059	0.00273229	0.00174134	0.00012142	8.71e-05	0.0004862	-0.00452	0.00275	-0.0003484
0.03237	-6.55577e-05	4.56819e-05	-0.000115057	3.70654e-05	0.000262092	0.000398109	0.000327851	0.000610711	0.000625555	-0.00334244	0.00238037	0.00141411	0.0001287	0.0001014	0.0004056	-0.004	0.00265	-0.0005408
0.03247	-5.17327e-05	6.80921e-05	-0.000115199	-8.73143e-06	0.000278808	0.000430521	0.000298335	0.000617466	0.000635997	-0.00326594	0.00202095	0.00105524	0.0001404	0.00010842	0.000416	-0.00334	0.00257	-0.0006474
0.03258	-3.3859e-05	8.50501e-05	-0.000101305	-5.46607e-05	0.000291248	0.000445239	0.00025982	0.000602142	0.000634605	-0.00319392	0.00166994	0.000707863	0.0001534	0.00010504	0.0004368	-0.00247	0.0025	-0.0005928
0.03268	-2.85133e-05	0.000108101	-9.66441e-05	-8.95925e-05	0.000299461	0.000455579	0.000216629	0.000584689	0.000667268	-0.00309906	0.00131923	0.000368304	0.00016302	0.00011674	0.0004628	-0.00153	0.00242	-0.0003978
0.03278	-1.10643e-05	0.00013073	-8.55821e-05	-0.000119893	0.000308745	0.000452589	0.000166285	0.000590734	0.000698898	-0.00300826	0.000936161	4.80717e-05	0.00017602	0.00012012	0.000455	-0.0006526	0.00231	-8.424e-05
0.03289	1.32388e-06	0.000149451	-7.1088e-05	-0.00015281	0.000309421	0.000440564	0.000108604	0.000597297	0.0007013	-0.00290523	0.000597921	-0.000270273	0.00018616	0.00012584	0.0004706	0.00010608	0.0022	0.0003458
0.03299	1.5285e-05	0.000161807	-5.97203e-05	-0.000179137	0.000302629	0.000420995	5.62294e-05	0.00059231	0.000719247	-0.00279467	0.000264541	-0.000572652	0.00019838	0.00013286	0.0005122	0.0006916	0.00196	0.000858
0.0331	3.66843e-05	0.000178751	-5.03076e-05	-0.000200096	0.000291674	0.000395055	6.30975e-06	0.000587097	0.000751599	-0.00269052	-5.57253e-05	-0.000892412	0.00020878	0.00013832	0.0005122	0.00107	0.00176	0.00139
0.0332	4.92778e-05	0.000188902	-3.23632e-05	-0.000217088	0.000273701	0.000363867	-4.92236e-05	0.000606341	0.000758795	-0.00256592	-0.000370226	-0.00115827	0.00022308	0.00013234	0.00052	0.00126	0.00152	0.00205
0.0333	6.66623e-05	0.000196431	-1.90435e-05	-0.000226988	0.000251797	0.000324318	-9.68125e-05	0.000623463	0.000749674	-0.00244699	-0.000658619	-0.00142716	0.00022802	0.00014638	0.0005174	0.00124	0.00166	0.00267
0.03341	8.96639e-05	0.000195714	-1.13176e-06	-0.000233862	0.000217909	0.000293987	-0.000148398	0.000628793	0.000757767	-0.00232704	-0.000981286	-0.00169031	0.0002483	0.000143	0.0005044	0.00107	0.00168	0.0031
0.03351	0.00011066	0.000197009	1.51322e-05	-0.000227777	0.000184504	0.000246185	-0.000195151	0.000634118	0.00075901	-0.00219411	-0.00121586	-0.00193653	0.0002704	0.00016146	0.000455	0.0008268	0.00167	0.00344
0.03362	0.000125772	0.000189179	3.64562e-05	-0.000219776	0.000143614	0.000204123	-0.000239606	0.000672018	0.000730358	-0.00207785	-0.00148283	-0.00216451	0.0002782	0.0001612	0.00039	0.0005018	0.00159	0.00348
0.03372	0.000146533	0.000180871	6.15873e-05	-0.000209028	9.9052e-05	0.000166058	-0.000277784	0.000691088	0.000711569	-0.00193621	-0.0017073	-0.00237874	0.0003094	0.0001638	0.000351	0.00013962	0.00155	0.00344
0.03383	0.00016467	0.000173057	8.44185e-05	-0.000181484	5.13957e-05	0.000113871	-0.000315043	0.000690199	0.000703634	-0.00182189	-0.00193511	-0.00259051	0.0003172	0.00016172	0.0003068	-0.00024804	0.0016	0.00336
0.03393	0.00017813	0.000159005	0.000105357	-0.000160336	9.36089e-06	7.3594e-05	-0.000351326	0.000712194	0.00067188	-0.00167041	-0.00213782	-0.00277416	0.000325	0.00017368	0.0002886	-0.0005954	0.00163	0.00322
0.03403	0.000178669	0.000153031	0.000131771	-0.000132674	-3.70576e-05	2.54664e-05	-0.000384918	0.00072567	0.000639758	-0.0015583	-0.00230909	-0.00293977	0.0003588	0.0001755	0.0002808	-0.000858	0.00175	0.00307
0.03414	0.000186889	0.00015004	0.000156827	-0.000109967	-7.58754e-05	-1.21718e-05	-0.000411283	0.000718536	0.00062338	-0.00141541	-0.00247735	-0.00308707	0.0004342	0.0001625	0.0002626	-0.00101	0.00182	0.00287
0.03424	0.000190126	0.000134942	0.000174148	-7.99527e-05	-0.00011203	-5.92054e-05	-0.000444126	0.000703891	0.000598501	-0.00129986	-0.0026282	-0.00322283	0.0004446	0.00018408	0.000273	-0.0009776	0.00193	0.00274
0.03435	0.000182309	0.000131595	0.000190796	-5.39812e-05	-0.000146811	-9.71166e-05	-0.000475332	0.000709008	0.000556695	-0.00117285	-0.002759	-0.00334039	0.0005408	0.00018408	0.0003198	-0.0007722	0.00209	0.00261
0.03445	0.000178041	0.000128755	0.000203953	-3.07939e-05	-0.000164913	-0.000127172	-0.000507569	0.000691784	0.000526114	-0.00103708	-0.00286705	-0.00342337	0.0006474	0.00019032	0.000364	-0.0004628	0.00226	0.00251
0.03455	0.000169221	0.000120238	0.000212018	-3.26242e-06	-0.00018337	-0.000164563	-0.000547994	0.00064811	0.00051287	-0.000952494	-0.00297189	-0.00349987	0.0007202	0.00018356	0.0004264	-9.074e-06	0.0024	0.0025
0.03466	0.000163066	0.00012018	0.000206189	1.24443e-05	-0.000188661	-0.000186992	-0.000574871	0.000633719	0.000489629	-0.000802812	-0.00304354	-0.00356362	0.0007488	0.00018616	0.0004706	0.0004992	0.00255	0.0025
0.03476	0.000160565	0.000108662	0.000206793	3.16869e-05	-0.000187239	-0.000214499	-0.000611361	0.000615795	0.000452178	-0.000699742	-0.00310683	-0.0036028	0.0008242	0.00018772	0.000507	0.0009464	0.00265	0.00252
0.03487	0.000148883	0.000100341	0.000195234	5.15857e-05	-0.000177174	-0.000228537	-0.00064248	0.000579732	0.000424026	-0.000619304	-0.00315769	-0.00360415	0.0008528	0.00018408	0.0005486	0.00142	0.00272	0.00253
0.03497	0.000140756	8.59843e-05	0.000180486	6.29742e-05	-0.000159495	-0.000238956	-0.000669836	0.000541262	0.000400954	-0.000510232	-0.0031848	-0.00361159	0.0008372	0.00019266	0.0005694	0.00178	0.00274	0.00255
0.03508	0.0001346	7.09136e-05	0.000170562	7.11946e-05	-0.000140457	-0.000242461	-0.000705266	0.000513744	0.000381257	-0.00039609	-0.00319296	-0.00361187	0.0008762	0.00019188	0.000533	0.00205	0.00271	0.00253
0.03518	0.000135179	5.34852e-05	0.000162816	7.81781e-05	-0.000109869	-0.000238307	-0.000736043	0.00048859	0.00035724	-0.000292364	-0.00320336	-0.00356671	0.0007904	0.00020306	0.0005746	0.00222	0.00267	0.00251
0.03528	0.000129719	2.95531e-05	0.00014698	8.5827e-05	-7.0192e-05	-0.000230273	-0.000776191	0.000461122	0.00031347	-0.000200874	-0.00319098	-0.00351938	0.0007722	0.0002067	0.0004888	0.00237	0.00258	0.00245
0.03539	0.00012347	1.04297e-05	0.000136635	8.57862e-05	-2.48271e-05	-0.000210409	-0.000802029	0.000422436	0.000272476	-0.000121837	-0.00316915	-0.00348019	0.0006292	0.00020566	0.0003978	0.00245	0.00246	0.00234
0.03549	0.000127074	-6.19518e-06	0.000130119	8.83206e-05	1.79305e-05	-0.000187681	-0.000813423	0.000387381	0.000229803	-3.12012e-05	-0.00312584	-0.00342493	0.0004368	0.0002067	0.0004472	0.00243	0.0023	0.00221
0.0356	0.000108772	-2.348e-05	0.000124747	8.78761e-05	6.88072e-05	-0.000161415	-0.000833812	0.000371638	0.000192853	5.07262e-05	-0.00307477	-0.00333814	0.0003198	0.0002028	0.0005044	0.00241	0.0021	0.00219
0.0357	9.58935e-05	-5.04314e-05	0.00012351	8.10086e-05	0.000114414	-0.000139357	-0.000844118	0.000351865	0.000149805	0.000139307	-0.00301144	-0.00325657	0.00021034	0.00020592	0.0004706	0.00235	0.0019	0.00199
0.0358	8.55039e-05	-5.88735e-05	0.000116361	8.44864e-05	0.000159079	-0.000104986	-0.000867918	0.000322664	0.000113683	0.000222057	-0.00294863	-0.00316574	1.3858e-05	0.00019682	0.0004394	0.00227	0.00169	0.00186
0.03591	6.68335e-05	-6.13661e-05	0.000118164	7.14524e-05	0.000202224	-7.99403e-05	-0.000871027	0.000281123	6.3905e-05	0.000306913	-0.00287072	-0.00306486	-4.914e-05	0.00019812	0.000507	0.00224	0.00154	0.0017
0.03601	4.87976e-05	-6.87188e-05	0.000115567	7.0329e-05	0.000237844	-5.40988e-05	-0.000869952	0.000245622	2.07015e-05	0.00038418	-0.00278908	-0.0029631	-7.592e-05	0.00020072	0.000585	0.00223	0.0013	0.0016
0.03612	3.12184e-05	-6.35451e-05	0.000105308	6.43193e-05	0.000275242	-2.15998e-05	-0.000860304	0.000212357	-2.49474e-05	0.000465206	-0.0026879	-0.00283934	-0.00016588	0.00019942	0.0006292	0.00225	0.00122	0.00156
0.03622	1.00892e-05	-5.61007e-05	0.000101503	5.87495e-05	0.000299991	-4.68423e-06	-0.000866205	0.000169753	-6.88081e-05	0.000539205	-0.00260406	-0.00271769	-0.00020644	0.00018772	0.0006552	0.00232	0.00106	0.00153
0.03633	-8.94153e-06	-4.92141e-05	8.83701e-05	5.56371e-05	0.000323013	2.28993e-05	-0.000867048	0.000137298	-0.000105931	0.000621884	-0.00249952	-0.0025917	-0.00016146	0.00019006	0.0006916	0.00241	0.0009308	0.00157
0.03643	-2.46893e-05	-4.15286e-05	6.86955e-05	4.42323e-05	0.000338915	3.18202e-05	-0.000868826	9.58615e-05	-0.000135374	0.000723161	-0.00239215	-0.00246513	-0.00010972	0.00018824	0.0006578	0.0025	0.0009126	0.00161
0.03653	-4.23912e-05	-2.49529e-05	5.13758e-05	4.22247e-05	0.000347874	4.87136e-05	-0.000847949	5.0236e-05	-0.000174234	0.000810871	-0.00228394	-0.00233738	-5.434e-05	0.0001755	0.0005902	0.00259	0.0008632	0.00176
0.03664	-5.03567e-05	-1.59733e-05	3.03908e-05	3.70346e-05	0.000353651	6.30158e-05	-0.000838372	6.7651e-06	-0.000203814	0.000873113	-0.0021694	-0.00218634	9.88e-06	0.00017602	0.0005356	0.00265	0.0007826	0.00185
0.03674	-5.1004e-05	-9.14716e-06	7.15082e-06	3.04742e-05	0.000343577	7.00141e-05	-0.000841628	-5.10156e-05	-0.000228055	0.000924211	-0.00206052	-0.00203807	0.00011154	0.00017212	0.0004862	0.00264	0.000741	0.00197
0.03685	-5.69307e-05	2.11166e-06	-1.25373e-05	2.35876e-05	0.000328669	7.77713e-05	-0.000850292	-9.3198e-05	-0.000252306	0.00101332	-0.00195987	-0.00190299	0.00025246	0.00017446	0.0004914	0.00258	0.0007332	0.0021
0.03695	-4.99928e-05	2.3255e-06	-3.47572e-05	1.99588e-05	0.000316395	8.13691e-05	-0.000845449	-0.0001333	-0.000280334	0.00110669	-0.00182656	-0.00176781	0.0003094	0.0001729	0.0004836	0.00246	0.0007072	0.00218
0.03705	-4.97762e-05	7.66604e-06	-5.07713e-05	1.69249e-05	0.000292826	8.40461e-05	-0.000836322	-0.00017074	-0.000300445	0.00112141	-0.00170499	-0.00163095	0.000429	0.00016588	0.0007306	0.00232	0.000676	0.00228
0.03716	-3.30926e-05	1.11343e-05	-5.89512e-05	7.99328e-06	0.000267684	8.32795e-05	-0.000827039	-0.000216808	-0.000327255	0.00119183	-0.00160909	-0.00146691	0.0005226	0.00017056	0.0005382	0.00216	0.000559	0.00233
0.03726	-2.78164e-05	4.91378e-06	-6.5625e-05	6.19977e-06	0.000239586	8.23337e-05	-0.000832207	-0.000253203	-0.000347881	0.0012964	-0.00147044	-0.0013596	0.0005954	0.00016172	0.00022438	0.00198	0.0005018	0.00232
0.03737	-1.5527e-05	8.38156e-06	-6.25672e-05	1.58666e-06	0.000207708	8.01999e-05	-0.000839344	-0.000281549	-0.000378405	0.00130538	-0.00138363	-0.00119154	0.0006786	0.00015756	0.0002912	0.00181	0.0004498	0.00229
0.03747	-4.69108e-06	8.01338e-06	-5.90728e-05	-2.49444e-06	0.000182664	7.91919e-05	-0.000834195	-0.000312523	-0.000405666	0.00140604	-0.00123932	-0.00109386	0.0007384	0.0001534	0.0002938	0.00165	0.000403	0.00223
0.03758	7.00686e-07	1.36322e-05	-5.56883e-05	-8.93644e-06	0.000148635	7.70167e-05	-0.000820198	-0.000343387	-0.000436722	0.00145399	-0.00116932	-0.000967629	0.000754	0.00015574	0.0003718	0.00149	0.0003198	0.00213
0.03768	8.63707e-06	1.67347e-05	-4.18709e-05	-1.41377e-05	0.000115537	7.23027e-05	-0.00080752	-0.000367407	-0.000465452	0.00149718	-0.00102716	-0.000806254	0.0007072	0.00015158	0.0003978	0.00137	0.00017836	0.00202
0.03778	1.18996e-05	2.60443e-05	-3.33664e-05	-1.61111e-05	8.63616e-05	6.57639e-05	-0.000798353	-0.000390607	-0.000497632	0.00158176	-0.000939811	-0.000719849	0.0006786	0.00015028	0.0004212	0.00134	0.00014638	0.00183
0.03789	1.52358e-05	4.01714e-05	-2.32183e-05	-2.2577e-05	5.71081e-05	5.63507e-05	-0.000791717	-0.000418446	-0.000523129	0.00160454	-0.000860676	-0.0006166	0.0007046	0.00013676	0.0003822	0.0013	4.186e-05	0.00164
0.03799	1.84298e-05	4.95343e-05	-4.50927e-06	-2.64597e-05	2.68432e-05	5.26346e-05	-0.000780253	-0.00043901	-0.000548136	0.00169091	-0.000729322	-0.000483584	0.000741	0.00013026	0.000416	0.00136	-3.38e-05	0.00143
0.0381	2.05047e-05	6.73965e-05	-1.59984e-06	-3.13626e-05	-5.37582e-06	5.0134e-05	-0.00076113	-0.000468053	-0.000572032	0.00170718	-0.000646634	-0.00036549	0.0006708	0.00013078	3.432e-05	0.00146	-9.282e-05	0.00115
0.0382	1.87745e-05	7.77328e-05	7.39586e-06	-3.47515e-05	-3.26873e-05	4.22771e-05	-0.000733417	-0.000491168	-0.000591852	0.00178683	-0.000577655	-0.000268719	0.0006318	0.00011856	-0.000949	0.00164	-0.00014144	0.00103
0.03831	2.86227e-05	9.1469e-05	1.94706e-05	-4.24794e-05	-5.26176e-05	3.63329e-05	-0.000708588	-0.000514383	-0.00061746	0.0018277	-0.000494124	-0.000173462	0.0005174	0.00010972	-0.00022256	0.00182	-0.00017238	0.0008034
0.03841	2.96838e-05	9.99309e-05	1.85126e-05	-4.58722e-05	-7.48843e-05	2.82557e-05	-0.000688098	-0.000541233	-0.000631359	0.0018894	-0.000402707	-6.06746e-05	0.0003172	0.00010738	-0.0003926	0.00204	-0.00022516	0.0006058
0.03851	4.0933e-05	0.000115057	2.46858e-05	-5.41342e-05	-9.85406e-05	2.42715e-05	-0.000670935	-0.000568749	-0.00064617	0.00193235	-0.000324831	2.11514e-05	0.00017394	9.49e-05	-0.0009204	0.00225	-0.0002626	0.0005018
0.03862	5.44269e-05	0.000120267	2.85177e-05	-5.35531e-05	-0.000120188	1.89682e-05	-0.000651427	-0.000594677	-0.000654454	0.00198719	-0.000250014	0.000120493	0.000611	9.412e-05	-0.00017446	0.00245	-0.000273	0.0003978
0.03872	6.11842e-05	0.000125173	2.93084e-05	-6.00459e-05	-0.000128836	1.6926e-05	-0.000622952	-0.000630264	-0.000658071	0.00204015	-0.000182231	0.000212944	0.00109	7.774e-05	0.0003146	0.00261	-0.0003302	0.000325
0.03883	7.44601e-05	0.000125286	3.68752e-05	-6.30461e-05	-0.000142058	1.09235e-05	-0.000600161	-0.000658119	-0.00064815	0.00209451	-0.000118637	0.00030327	0.0008736	6.916e-05	0.0003016	0.00271	-0.0003978	0.0002314
0.03893	8.43993e-05	0.000122678	4.3959e-05	-6.44165e-05	-0.000142952	5.17357e-06	-0.000577657	-0.000682701	-0.000646134	0.00213805	-4.83495e-05	0.000397288	0.000819	6.162e-05	0.0004082	0.00277	-0.000494	0.00016796
0.03903	0.0001008	0.00012264	4.65222e-05	-7.22597e-05	-0.00014874	1.66266e-06	-0.000548748	-0.000696806	-0.0006414	0.00217078	6.15916e-06	0.000475503	0.000832	5.564e-05	0.000442	0.00275	-0.0006708	0.00010348
0.03914	0.000109755	0.000116367	5.97808e-05	-7.41657e-05	-0.000146147	-3.77356e-06	-0.000537229	-0.000711649	-0.000646071	0.00221111	7.77656e-05	0.000550232	0.0007826	5.382e-05	0.0005096	0.0027	-0.0008424	6.89e-05
0.03924	0.000120653	0.000114856	7.22086e-05	-7.44904e-05	-0.000140018	-5.9862e-06	-0.000515676	-0.000716653	-0.000643438	0.00224742	0.000139241	0.000632778	0.0008528	5.304e-05	0.0005356	0.00261	-0.0009074	2.704e-05
0.03935	0.000124088	0.000101662	7.87678e-05	-7.67877e-05	-0.000132568	-1.38699e-05	-0.000501891	-0.000728259	-0.000646334	0.00228621	0.000209288	0.000722283	0.0008684	4.16e-05	0.000559	0.00245	-0.00114	-4.628e-05
0.03945	0.000126737	0.000103442	9.04149e-05	-7.98682e-05	-0.000107778	-1.77646e-05	-0.000481433	-0.000739692	-0.000633651	0.00231497	0.000273539	0.000814063	0.0009308	3.692e-05	0.0005486	0.00225	-0.00128	-0.00011258
0.03955	0.000131376	9.24554e-05	0.000104579	-8.16394e-05	-9.77941e-05	-2.43594e-05	-0.00046056	-0.00074229	-0.000632957	0.00235608	0.000341578	0.000878738	0.0009178	2.834e-05	0.0005252	0.00202	-0.00145	-0.00021242
0.03966	0.000129163	9.11501e-05	0.000117973	-8.37784e-05	-8.07528e-05	-2.78589e-05	-0.000439456	-0.000736193	-0.000633248	0.00237122	0.000402046	0.000927229	0.0007982	1.7524e-05	0.0005122	0.00178	-0.00167	-0.0002938
0.03976	0.000120977	8.74922e-05	0.000119433	-8.2193e-05	-6.04445e-05	-3.46577e-05	-0.00041064	-0.000729139	-0.000628638	0.00240844	0.000476497	0.000999544	0.0008294	8.918e-07	0.000494	0.00153	-0.00184	-0.0004082
0.03987	0.000118131	8.57573e-05	0.000130427	-7.75765e-05	-4.71337e-05	-3.81183e-05	-0.000389894	-0.000714337	-0.000632451	0.00241452	0.000532359	0.00109622	0.0008892	-1.3156e-06	0.0004914	0.00131	-0.00203	-0.0005226
0.03997	0.000112863	7.79934e-05	0.00013672	-8.47337e-05	-2.37145e-05	-4.04269e-05	-0.000359714	-0.000709739	-0.000644678	0.00242719	0.00059685	0.00113112	0.0008866	-4.056e-06	0.00052	0.0011	-0.00216	-0.0006422
0.04008	0.000111896	7.4573e-05	0.000133992	-7.57548e-05	-6.21634e-06	-5.11986e-05	-0.000333404	-0.000715029	-0.000651327	0.00245275	0.000673216	0.00116755	0.0007644	-7.462e-06	0.0005486	0.0009724	-0.00229	-0.0007852
0.04018	0.000106097	6.6678e-05	0.000133337	-6.88024e-05	9.34338e-06	-5.25776e-05	-0.000303167	-0.00070521	-0.000654589	0.00242937	0.000756697	0.00127858	0.0006968	-4.498e-06	0.0005772	0.0008502	-0.00236	-0.0008762
0.04028	0.000102467	5.90667e-05	0.000135008	-6.45228e-05	2.29248e-05	-5.33999e-05	-0.000274165	-0.000701092	-0.000648308	0.00244712	0.000827713	0.00129454	0.0006864	-8.892e-06	0.0006032	0.0007748	-0.00241	-0.0008658
0.04039	9.19712e-05	5.0665e-05	0.00012961	-5.1296e-05	3.78862e-05	-5.9008e-05	-0.000234102	-0.000692557	-0.000639153	0.00242994	0.000864089	0.00135191	0.0005876	-7.098e-06	0.0006136	0.0006994	-0.00245	-0.0009308
0.04049	9.30126e-05	3.84508e-05	0.000130404	-4.21061e-05	4.7454e-05	-6.15119e-05	-0.00020496	-0.000681452	-0.000637761	0.00241261	0.000920801	0.00143308	0.0004784	-1.9474e-05	0.0006188	0.000676	-0.00243	-0.00101
0.0406	8.89684e-05	3.41669e-05	0.000123545	-2.6654e-05	5.25385e-05	-6.34189e-05	-0.00018206	-0.000680286	-0.000634215	0.00240531	0.00101803	0.00142533	0.0004212	-1.4378e-05	0.000624	0.0006656	-0.00238	-0.0009542
0.0407	7.80586e-05	2.12428e-05	0.00011956	-1.26067e-05	5.97594e-05	-6.6724e-05	-0.000150387	-0.000686116	-0.000627674	0.00237222	0.00107971	0.00154603	0.0003692	-1.6458e-05	0.0006266	0.0006396	-0.00232	-0.0009594
0.0408	7.34299e-05	8.60569e-06	0.00011898	4.60367e-06	6.49841e-05	-6.22806e-05	-0.000123458	-0.000690838	-0.000619671	0.00235067	0.00110554	0.00154472	0.0003588	-1.4768e-05	0.0005798	0.0006266	-0.00223	-0.0009958
0.04091	6.11942e-05	3.24243e-06	0.000113944	1.97381e-05	6.74916e-05	-7.15066e-05	-0.000100008	-0.000691758	-0.000605939	0.0023072	0.00118327	0.00162351	0.000364	-2.86e-06	0.0005616	0.0006032	-0.00215	-0.0009516
0.04101	5.68767e-05	-4.90474e-06	0.000107729	3.37205e-05	6.77214e-05	-7.62265e-05	-7.47574e-05	-0.000690768	-0.000595693	0.00227606	0.00127066	0.00165309	0.0004264	4.238e-07	0.0005356	0.0005876	-0.00206	-0.0009386
0.04112	4.9486e-05	-1.3791e-05	0.000103347	5.36206e-05	6.76776e-05	-7.53769e-05	-5.36889e-05	-0.000681275	-0.000572896	0.00222924	0.00127252	0.00169881	0.0005044	2.756e-05	0.0005148	0.000546	-0.00195	-0.00104
0.04122	4.04921e-05	-1.95099e-05	9.5849e-05	6.3685e-05	6.87086e-05	-7.70303e-05	-2.86848e-05	-0.000671995	-0.000554471	0.00217919	0.00138335	0.00174662	0.000637	5.356e-05	0.0005304	0.0004524	-0.00187	-0.00103
0.04133	2.72786e-05	-2.12389e-05	8.52295e-05	8.06254e-05	6.52655e-05	-7.89391e-05	-1.08072e-05	-0.000662694	-0.000530936	0.00212687	0.00142161	0.00180591	0.0006682	8.32e-05	0.0005304	0.0003432	-0.00181	-0.00109
0.04143	2.00661e-05	-2.40643e-05	8.17271e-05	9.55117e-05	6.95501e-05	-7.809e-05	9.28651e-06	-0.000662917	-0.000520762	0.00207242	0.0014753	0.00183917	0.0004888	9.334e-05	0.0005642	0.0002249	-0.00176	-0.00126
0.04153	9.37766e-06	-2.52068e-05	7.22375e-05	0.000113048	6.41696e-05	-8.02937e-05	2.34162e-05	-0.00065027	-0.000505068	0.00202307	0.00155549	0.00188564	0.0004446	0.0001365	0.0006032	0.00010738	-0.00174	-0.00133
0.04164	5.8851e-08	-2.46769e-05	5.59712e-05	0.000122394	6.34808e-05	-7.3265e-05	5.06732e-05	-0.000644861	-0.000489706	0.00195034	0.00157851	0.00192864	0.0004628	8.216e-05	0.000689	-1.638e-05	-0.00174	-0.00155
0.04174	-4.42131e-06	-2.54165e-05	4.42085e-05	0.000131188	5.92873e-05	-6.78362e-05	6.31282e-05	-0.000619995	-0.000482477	0.00188997	0.00167305	0.00197705	0.0005304	-4.446e-05	0.000793	-0.00012558	-0.00176	-0.0017
0.04185	-1.04199e-05	-2.2766e-05	3.22567e-05	0.000140735	5.69582e-05	-6.38057e-05	8.10921e-05	-0.000600732	-0.000474218	0.00181353	0.00169866	0.00203672	0.0006162	0.00012896	0.0008034	-0.00022594	-0.00182	-0.00192
0.04195	-1.20073e-05	-2.02451e-05	2.43108e-05	0.000151974	5.71158e-05	-5.29967e-05	0.000104482	-0.000580023	-0.000458381	0.00174495	0.00177953	0.00205904	0.0006526	0.00017784	0.0007774	-0.0003068	-0.00184	-0.00212
0.04205	-1.8619e-05	-2.39395e-05	9.52438e-06	0.00015325	5.02259e-05	-4.03188e-05	0.000128433	-0.000558764	-0.000448875	0.00167034	0.00181226	0.00210088	0.0007124	0.0002041	0.0002652	-0.0003614	-0.0019	-0.00231
0.04216	-1.73425e-05	-2.1491e-05	6.03176e-07	0.000155687	4.48705e-05	-2.28549e-05	0.000154503	-0.000540022	-0.000433333	0.00158822	0.00188878	0.0021482	0.0007358	0.0002678	0.0001547	-0.0004004	-0.00197	-0.00247
0.04226	-1.49571e-05	-2.10621e-05	-1.0161e-05	0.000162304	4.35643e-05	-1.34395e-05	0.00018329	-0.000523255	-0.000416388	0.00152803	0.00192964	0.00217563	0.0007696	0.00025454	0.0003094	-0.0003952	-0.00205	-0.00263
0.04237	-1.46235e-05	-1.49962e-05	-1.07564e-05	0.000162272	3.78718e-05	2.42412e-06	0.000206045	-0.000511084	-0.000407543	0.00141353	0.00198874	0.00221128	0.0008216	0.00025376	0.000429	-0.0004004	-0.00207	-0.00274
0.04247	-1.54001e-05	-1.28612e-05	-1.84965e-05	0.000159009	3.77062e-05	1.84116e-05	0.000226223	-0.000487539	-0.000390746	0.00139092	0.00201972	0.00223934	0.0008086	0.00023686	0.0005772	-0.0003744	-0.00213	-0.00282
0.04258	-1.18334e-05	-9.70336e-06	-2.12811e-05	0.000157321	3.02706e-05	3.37812e-05	0.000246203	-0.000480096	-0.000367987	0.00126006	0.00206738	0.00227643	0.0008008	0.00014664	0.0007306	-0.000351	-0.00222	-0.00285
0.04268	-1.112e-05	-4.3926e-06	-2.01811e-05	0.000145113	2.40899e-05	5.21291e-05	0.000258138	-0.000466612	-0.000358073	0.00117942	0.0021124	0.00229739	0.0007514	0.00018538	0.0008242	-0.0003484	-0.00224	-0.00283
0.04278	-1.39804e-05	4.88844e-06	-2.39694e-05	0.000144771	2.51779e-05	6.75716e-05	0.000274406	-0.000457647	-0.000337846	0.00111969	0.00215951	0.00232535	0.0006968	0.00015054	0.000858	-0.0003614	-0.00223	-0.00277
0.04289	-1.41378e-05	9.38905e-06	-1.8526e-05	0.000130936	1.70892e-05	7.93293e-05	0.000290558	-0.000438779	-0.000309562	0.00100777	0.00219046	0.00233154	0.000611	0.00010114	0.0008138	-0.0004082	-0.00222	-0.00268
0.04299	-9.91732e-06	1.98963e-05	-2.1914e-05	0.000122818	1.55279e-05	0.000100098	0.000307705	-0.000423083	-0.000296064	0.000908756	0.00221808	0.00235133	0.0005174	8.736e-05	0.0007878	-0.0004706	-0.0022	-0.00257
0.0431	-1.03541e-05	3.18406e-05	-2.15451e-05	0.000116305	8.89268e-06	0.000108719	0.000320178	-0.000411461	-0.00027024	0.000836184	0.00225215	0.00236618	0.000442	-3.068e-05	0.000767	-0.0005824	-0.00219	-0.00242
0.0432	-8.36725e-06	4.2205e-05	-2.22642e-05	9.93819e-05	6.72345e-06	0.000118214	0.000322501	-0.000391879	-0.000243106	0.000740298	0.00226523	0.00237046	0.0003666	-8.45e-05	0.0006916	-0.0006968	-0.0021	-0.00226
0.0433	-5.80001e-06	5.17768e-05	-1.90395e-05	8.67562e-05	-3.53061e-07	0.000133826	0.000316744	-0.000377644	-0.000226381	0.000636936	0.00228474	0.00236183	0.0003458	-0.0001703	0.0006656	-0.0008814	-0.002	-0.00211
0.04341	5.75778e-07	6.07418e-05	-1.9139e-05	7.80827e-05	-2.40688e-06	0.000137567	0.000322632	-0.000356027	-0.00019878	0.000529458	0.00230766	0.00235702	0.0003718	-0.00023998	0.0005564	-0.0011	-0.00193	-0.00195
0.04351	7.26607e-06	6.78202e-05	-2.06611e-05	6.23897e-05	-6.75479e-06	0.000148627	0.000323417	-0.000342164	-0.000181725	0.000433437	0.0023097	0.00234915	0.0004888	-0.000221	0.000442	-0.00129	-0.00189	-0.00184
0.04362	1.03772e-05	7.04279e-05	-2.13001e-05	5.23967e-05	-1.16684e-05	0.000149977	0.000329065	-0.000314417	-0.000159226	0.000335156	0.00231987	0.0023266	0.000559	-0.00025792	0.0003536	-0.00154	-0.00171	-0.00171
0.04372	2.17413e-05	7.55185e-05	-1.73274e-05	3.83434e-05	-1.3945e-05	0.000157364	0.000333835	-0.000295338	-0.000142346	0.000238059	0.00231607	0.00230692	0.0003042	-0.0003406	0.0003562	-0.00174	-0.00169	-0.00162
0.04383	2.88206e-05	7.89818e-05	-1.16376e-05	2.44338e-05	-1.62733e-05	0.000159651	0.000325859	-0.000268685	-0.000128769	0.000146959	0.00232275	0.00228169	0.00020462	-0.0003068	0.0003718	-0.00197	-0.00148	-0.00155
0.04393	3.68997e-05	8.41385e-05	-6.75079e-06	1.0969e-05	-2.04602e-05	0.000160911	0.000326162	-0.000244045	-0.000113726	4.96072e-05	0.00229708	0.00225032	0.00023218	-0.00021762	0.0004342	-0.00212	-0.00148	-0.00154
0.04403	4.81479e-05	8.20639e-05	-1.1206e-06	2.68913e-06	-2.72704e-05	0.00015992	0.000312588	-0.000218515	-0.000101522	-3.85001e-05	0.00228519	0.00220862	0.00025168	-0.00017732	0.0004524	-0.00228	-0.00126	-0.00152
0.04414	5.60136e-05	8.1572e-05	1.03809e-05	8.4376e-07	-2.58754e-05	0.000161445	0.000318031	-0.000196279	-9.25692e-05	-0.000139079	0.00226769	0.00216897	0.0003172	-0.00012584	0.000455	-0.00239	-0.00121	-0.00157
0.04424	6.19384e-05	8.34907e-05	1.61978e-05	-1.06005e-05	-3.27144e-05	0.000154374	0.000326443	-0.000173305	-7.62591e-05	-0.000219827	0.00224069	0.00212282	0.0003978	-0.0002132	0.0004498	-0.00244	-0.00115	-0.00159
0.04435	7.1032e-05	8.8682e-05	3.03692e-05	-1.25917e-05	-3.31163e-05	0.000147078	0.000324847	-0.000151222	-6.27042e-05	-0.000303603	0.0022039	0.00207272	0.0004498	-0.00014482	0.0003406	-0.00246	-0.0008216	-0.00166
0.04445	7.21288e-05	8.73156e-05	4.21582e-05	-1.5133e-05	-3.46113e-05	0.000140865	0.000313702	-0.000131891	-5.02941e-05	-0.0004008	0.00217711	0.00202374	0.0004914	2.2412e-05	0.0002405	-0.00244	-0.0008606	-0.00171
0.04455	7.49165e-05	9.06618e-05	5.3062e-05	-1.70406e-05	-3.72526e-05	0.000128675	0.000309844	-0.000116968	-3.43086e-05	-0.000498629	0.00212349	0.001974	0.0004732	0.00018798	-0.00015366	-0.00235	-0.0008138	-0.00179
0.04466	7.51826e-05	8.91791e-05	6.3731e-05	-1.1444e-05	-3.99824e-05	0.000125046	0.000309143	-0.000101434	-2.04384e-05	-0.000573754	0.0020745	0.00190616	0.000442	0.0005252	-0.0003744	-0.00226	-0.000585	-0.00184
0.04476	7.82257e-05	8.6272e-05	6.76776e-05	-1.16605e-05	-4.32104e-05	0.000106547	0.000308752	-8.69416e-05	1.51379e-06	-0.000632333	0.00203127	0.00186418	0.000351	0.0005824	-0.0002652	-0.00213	-0.0004628	-0.00189
0.04487	7.72479e-05	9.16364e-05	8.4783e-05	-8.07115e-06	-4.51787e-05	9.62542e-05	0.000307026	-6.91459e-05	1.94065e-05	-0.000708325	0.00197644	0.00177273	0.000299	0.0007072	-0.0003588	-0.00199	-0.000377	-0.0019
0.04497	7.76861e-05	9.44169e-05	8.68012e-05	-1.08135e-06	-4.0721e-05	8.15782e-05	0.000298316	-6.32639e-05	3.55221e-05	-0.000804745	0.00190785	0.00172198	-4.524e-06	0.0008164	-3.146e-05	-0.00186	-0.0002834	-0.00194
0.04508	7.66512e-05	9.36547e-05	9.24229e-05	8.38642e-06	-4.60349e-05	7.34914e-05	0.000285932	-4.73968e-05	6.17613e-05	-0.000858487	0.00185049	0.00163126	-3.718e-05	0.0009568	0.00010478	-0.00171	-0.0002626	-0.00191
0.04518	7.46284e-05	9.38742e-05	8.86998e-05	1.80868e-05	-4.78798e-05	6.20628e-05	0.000265569	-3.64073e-05	7.81596e-05	-0.000906811	0.00179054	0.00159421	-0.000286	0.000975	-7.956e-05	-0.00162	-0.00016406	-0.00189
0.04528	8.24127e-05	9.02962e-05	9.02728e-05	3.03973e-05	-4.35613e-05	4.16951e-05	0.000248462	-1.88146e-05	9.08406e-05	-0.00100646	0.00171676	0.00147346	-0.000884	0.0009022	0.00158	-0.00149	-8.892e-05	-0.00182
0.04539	8.41712e-05	8.45969e-05	9.37598e-05	4.16649e-05	-4.7976e-05	3.33594e-05	0.000239367	-5.30023e-06	0.000103314	-0.00105246	0.0016462	0.00142704	-0.0005226	0.0008476	0.0077	-0.00147	-1.4846e-05	-0.00175
0.04549	8.01252e-05	8.36449e-05	9.07767e-05	5.39514e-05	-4.28275e-05	2.44833e-05	0.000220688	8.43613e-06	0.000114511	-0.00109465	0.0015912	0.00133824	-0.0007878	0.000832	0.01072	-0.00139	1.937e-05	-0.00163
0.0456	8.57798e-05	7.40418e-05	9.20079e-05	6.64921e-05	-4.04204e-05	9.10087e-06	0.000211496	3.21279e-05	0.000126729	-0.00118683	0.00148893	0.00123803	-0.0009386	0.0008424	0.0091	-0.00143	4.524e-05	-0.00157
0.0457	8.24881e-05	6.67002e-05	8.88087e-05	8.09737e-05	-3.68692e-05	2.58159e-06	0.000185295	4.19721e-05	0.000140757	-0.00118699	0.00145535	0.00118414	-4.29e-05	0.0009178	0.00528	-0.00144	0.0001482	-0.0014
0.04581	8.42593e-05	5.63188e-05	9.37426e-05	9.49308e-05	-3.63609e-05	-3.81853e-06	0.0001658	6.72582e-05	0.000147986	-0.00126989	0.00132825	0.00108394	0.0002652	0.0009126	-0.00982	-0.00152	0.00018382	-0.0013
0.04591	8.56697e-05	4.64413e-05	9.04762e-05	0.000106824	-2.49835e-05	-9.66509e-06	0.000140954	8.53383e-05	0.000159002	-0.00130772	0.0012909	0.000978347	0.0003744	0.0008346	-0.02622	-0.00158	0.00020956	-0.00116
0.04601	8.17137e-05	3.81129e-05	9.08124e-05	0.000124895	-1.58317e-05	-1.60508e-05	0.000118935	0.000101702	0.000162162	-0.00135187	0.00120861	0.000899046	0.000468	0.0007488	-0.03522	-0.00168	0.0002496	-0.00101
0.04612	7.68236e-05	3.18921e-05	9.06563e-05	0.000138981	-7.48149e-06	-1.5565e-05	0.000100781	0.00012047	0.000168344	-0.0013811	0.00109609	0.000825125	0.0005018	0.0006656	-0.04243	-0.00177	0.0002782	-0.0009282
0.04622	7.07447e-05	1.91881e-05	9.28197e-05	0.000145052	6.90873e-06	-1.69913e-05	8.09799e-05	0.000130424	0.000159061	-0.00142735	0.00104607	0.000712551	0.0005616	0.0006396	-0.0166	-0.00186	0.0002886	-0.0007748
0.04633	6.43597e-05	1.33916e-05	8.91095e-05	0.000157071	1.88071e-05	-1.06337e-05	6.44841e-05	0.000142054	0.00015675	-0.0014464	0.000967423	0.000611959	0.000559	0.0006214	-0.00378	-0.00194	0.0003406	-0.0006214
0.04643	6.01278e-05	7.27343e-06	8.78681e-05	0.000169136	2.81854e-05	-7.97801e-06	4.09309e-05	0.000156715	0.000157778	-0.00148405	0.000862204	0.000516557	0.0005486	0.000611	0.00254	-0.00202	0.000377	-0.0005096
0.04653	4.95249e-05	4.46833e-06	8.29589e-05	0.000182066	4.00387e-05	-2.6872e-06	2.2914e-05	0.000162951	0.000151826	-0.00150989	0.000761383	0.000420866	0.0005434	0.0006188	0.01009	-0.00207	0.0004524	-0.00039
0.04664	4.16983e-05	1.9842e-06	7.95925e-05	0.000188669	4.74198e-05	4.94901e-06	5.23945e-06	0.000173543	0.000154926	-0.00152501	0.00069129	0.000323374	0.0005694	0.000624	0.0179	-0.0021	0.0005226	-0.0002782
0.04674	2.96947e-05	-1.49823e-06	6.93167e-05	0.000192718	6.21103e-05	1.55857e-05	-1.97014e-05	0.000176802	0.000157622	-0.00154559	0.000608545	0.000230481	0.000598	0.0006266	0.0241	-0.0021	0.0006318	-0.00014612
0.04685	2.77702e-05	-4.13279e-06	6.16704e-05	0.000196098	7.02065e-05	2.01325e-05	-3.89321e-05	0.00018086	0.000161102	-0.00155748	0.000518877	0.00014196	0.0006708	0.0005824	0.02568	-0.00208	0.000793	-1.8538e-05
0.04695	2.11816e-05	-7.70351e-06	5.23702e-05	0.000201315	7.87204e-05	3.69587e-05	-6.36788e-05	0.000176218	0.000166154	-0.00158868	0.000421114	4.73403e-05	0.000754	0.0005278	0.0233	-0.00202	0.0008866	0.00010972
0.04705	1.36413e-05	-7.39555e-06	4.20548e-05	0.000208123	8.86706e-05	5.06883e-05	-9.38258e-05	0.000170502	0.000162438	-0.00158129	0.000323038	-4.01397e-05	0.000767	0.0005356	0.01904	-0.00195	0.0009308	0.00023166
0.04716	5.5402e-06	-9.70179e-06	3.55126e-05	0.000204351	9.56509e-05	6.08883e-05	-0.000111941	0.00016707	0.000163772	-0.00159217	0.00023769	-0.000130934	0.0007592	0.0005694	0.01442	-0.00187	0.00118	0.0003224
0.04726	4.87599e-06	-1.0445e-05	2.5441e-05	0.000202986	0.000103468	7.6655e-05	-0.000140565	0.000160104	0.000159763	-0.00159866	0.000148471	-0.000221172	0.0007358	0.000611	0.01006	-0.00177	0.00124	0.0004524
0.04737	-1.76635e-06	-1.07603e-05	1.44874e-05	0.000206516	0.000103285	9.09863e-05	-0.00016785	0.000163748	0.000153432	-0.00157812	6.17113e-05	-0.000296968	0.0007046	0.0006526	0.00615	-0.00168	0.00137	0.0005408
0.04747	-5.81219e-06	-1.2847e-05	5.60625e-06	0.000203751	0.000109216	0.000104767	-0.000195498	0.000167469	0.000159307	-0.00159986	-2.76161e-05	-0.000394716	0.0006604	0.0007176	0.00321	-0.00155	0.0016	0.000611
0.04758	-6.4858e-06	-9.49393e-06	-3.64116e-07	0.000197562	0.000117299	0.000117373	-0.000222117	0.000159524	0.000164071	-0.00157127	-0.000113307	-0.000480389	0.000637	0.0007332	0.00126	-0.00146	0.00167	0.0006994
0.04768	-8.88429e-06	-5.6012e-06	-8.63538e-06	0.000192091	0.000114892	0.000136432	-0.000247348	0.000169354	0.000164849	-0.0015568	-0.000192536	-0.000571486	0.000611	0.000728	0.0002938	-0.00133	0.00184	0.0007904
0.04778	-1.13594e-05	-2.86344e-06	-1.58037e-05	0.00018554	0.000115557	0.000142687	-0.000270243	0.000158508	0.000156236	-0.00155012	-0.000284892	-0.000625901	0.0006162	0.0007072	-9.854e-05	-0.00126	0.00188	0.0008372
0.04789	-1.44623e-05	2.52008e-06	-1.76625e-05	0.000176676	0.000114698	0.00015749	-0.000297421	0.000156976	0.000150995	-0.0015197	-0.000360329	-0.000676984	0.00065	0.0006708	-0.000962	-0.00115	0.00201	0.0008294
0.04799	-1.46569e-05	8.19179e-06	-2.19181e-05	0.000166928	0.000118448	0.000171169	-0.00032816	0.000156473	0.000139382	-0.00150839	-0.000432187	-0.000789613	0.0006812	0.0006318	-0.00194	-0.00104	0.00204	0.0008502
0.0481	-1.58015e-05	1.42442e-05	-2.31722e-05	0.000155579	0.000120021	0.000183319	-0.000345694	0.00014402	0.000130261	-0.00148464	-0.000493101	-0.000854149	0.0006786	0.0005642	-0.00327	-0.0009698	0.0021	0.0008996
0.0482	-1.24908e-05	2.36044e-05	-2.81869e-05	0.000144819	0.000111697	0.000193069	-0.000372979	0.000146559	0.00011497	-0.00143307	-0.000565833	-0.000884201	0.000702	0.0005096	-0.00446	-0.000845	0.00211	0.0009074
0.0483	-1.457e-05	2.97131e-05	-2.82461e-05	0.00013647	0.000107454	0.000199539	-0.000392514	0.00014544	0.000100953	-0.00143251	-0.000653452	-0.00097482	0.0007462	0.0004706	-0.00528	-0.0007462	0.00216	0.000871
0.04841	-8.58721e-06	3.92943e-05	-2.76955e-05	0.00012162	0.000101775	0.000208132	-0.000415643	0.000145396	9.15096e-05	-0.00135779	-0.000719843	-0.00104938	0.0006994	0.0004654	-0.00569	-0.00065	0.00213	0.000884
0.04851	-6.53507e-06	4.91805e-05	-3.02412e-05	0.000113656	9.81618e-05	0.000209705	-0.000432794	0.00014023	7.85354e-05	-0.00136132	-0.000760787	-0.00105774	0.0006786	0.0004498	-0.00576	-0.0005434	0.00212	0.000936
0.04862	-2.81472e-06	5.66163e-05	-3.15597e-05	9.77219e-05	8.35858e-05	0.000215256	-0.000453239	0.000132497	6.74973e-05	-0.00127076	-0.000826125	-0.00118011	0.0005824	0.0004186	-0.00573	-0.000429	0.00211	0.000923
0.04872	1.95281e-06	7.14632e-05	-3.05015e-05	8.67707e-05	8.09094e-05	0.000213074	-0.000468725	0.000115703	5.48986e-05	-0.0012914	-0.000911527	-0.00117672	0.000442	0.0004212	-0.00554	-0.000312	0.00208	0.0009334
0.04883	7.03793e-06	7.73404e-05	-2.43361e-05	7.79863e-05	7.62795e-05	0.000218662	-0.000491967	0.000108136	4.63418e-05	-0.00117706	-0.000931822	-0.00124596	0.0004186	0.000403	-0.00516	-0.0001989	0.00204	0.00101
0.04893	1.95381e-05	8.60773e-05	-2.52437e-05	6.10519e-05	6.85965e-05	0.000213381	-0.000506435	8.67639e-05	3.06438e-05	-0.0011859	-0.000983025	-0.00128257	0.0004836	0.0003952	-0.00453	-8.84e-05	0.002	0.0011
0.04903	2.25142e-05	9.40284e-05	-1.73284e-05	5.957e-05	6.01173e-05	0.000209084	-0.000526106	7.74411e-05	1.96209e-05	-0.00111697	-0.00105538	-0.00132161	0.0005694	0.0003328	-0.00344	1.7706e-05	0.00198	0.00111
0.04914	3.80309e-05	9.6953e-05	-1.24836e-05	4.77195e-05	5.00691e-05	0.000211231	-0.000545904	5.71265e-05	1.17399e-06	-0.00103479	-0.00107788	-0.00136586	0.0006994	0.00022412	-0.00249	0.00011336	0.00193	0.00127
0.04924	4.12609e-05	0.000105864	-8.80463e-06	3.9734e-05	4.24425e-05	0.000199781	-0.000564182	3.84363e-05	-1.26033e-05	-0.00103724	-0.00114247	-0.00138933	0.0008164	0.00023608	-0.00145	0.00019136	0.0019	0.00136
0.04935	5.0936e-05	0.000107667	-2.24352e-06	2.96384e-05	3.09825e-05	0.000195909	-0.000590359	2.37489e-05	-2.5496e-05	-0.000941187	-0.0011776	-0.00143525	0.0009152	0.00019396	-0.00017524	0.00025896	0.00185	0.00148
0.04945	5.97872e-05	0.000109583	1.68108e-05	2.69276e-05	2.3744e-05	0.000186134	-0.000611302	6.1013e-06	-3.67161e-05	-0.000892624	-0.00120353	-0.0014508	0.0009776	-0.0001209	0.0004498	0.000312	0.00184	0.00164
0.04955	7.27392e-05	0.000118486	2.25694e-05	2.81825e-05	1.49622e-05	0.000177155	-0.000632822	-6.1379e-06	-4.8915e-05	-0.000868199	-0.00126474	-0.00148035	0.0009724	0.0002587	0.00117	0.0003406	0.00183	0.00176
0.04966	7.16164e-05	0.000118635	3.40738e-05	1.8602e-05	1.34743e-05	0.000166307	-0.000647763	-2.17381e-05	-6.41455e-05	-0.0007818	-0.00125366	-0.00149294	0.0009126	0.0005746	0.00151	0.0003666	0.00182	0.00192
0.04976	7.89405e-05	0.000119671	4.42002e-05	1.8781e-05	1.27798e-05	0.000152433	-0.000659482	-3.62279e-05	-7.86759e-05	-0.000718619	-0.00132796	-0.00153452	0.0008606	0.0005278	0.00168	0.0003718	0.00181	0.00203
0.04987	8.79589e-05	0.000121897	5.2979e-05	1.77336e-05	3.33007e-06	0.000140144	-0.000672154	-5.66365e-05	-9.43863e-05	-0.000677096	-0.00131693	-0.00152804	0.0008658	0.000663	0.0013	0.0003692	0.00184	0.00216
0.04997	9.21054e-05	0.000126427	6.70683e-05	1.82672e-05	5.12201e-06	0.000130158	-0.000693893	-6.9222e-05	-0.000112104	-0.000618631	-0.0013794	-0.0015527	0.000793	0.0008034	0.00118	0.0003692	0.00183	0.00225
0.05008	9.71247e-05	0.000118133	7.61901e-05	1.17299e-05	1.039e-06	0.00011778	-0.000711918	-8.27343e-05	-0.000128869	-0.000540562	-0.00135916	-0.00154986	0.0007618	0.0009412	0.000624	0.0003666	0.00186	0.00233
0.05018	9.71703e-05	0.000117094	8.02021e-05	1.91999e-05	2.33408e-06	0.000104717	-0.000727529	-9.96388e-05	-0.000144504	-0.000465077	-0.00141375	-0.00154181	0.0007566	0.00111	-0.00012636	0.0003588	0.00187	0.00241
0.05028	0.000104207	0.00011294	8.8449e-05	2.44623e-05	4.72316e-06	9.37858e-05	-0.000738736	-0.000117019	-0.00016474	-0.000408692	-0.00139822	-0.00156777	0.0006084	0.0008788	-0.0007072	0.0003718	0.00192	0.00243
0.05039	0.00010584	0.000109989	9.62519e-05	1.86563e-05	6.57176e-06	8.41389e-05	-0.000740152	-0.000128512	-0.000186923	-0.000346746	-0.00143308	-0.00153445	0.000494	0.0006448	-0.00115	0.0004056	0.00194	0.00245
0.05049	0.000106663	0.000103994	9.47218e-05	2.52147e-05	7.24381e-06	7.05281e-05	-0.000740978	-0.000149768	-0.000203351	-0.000272715	-0.00143214	-0.00154551	0.0004524	0.0005642	-0.00132	0.0004498	0.00196	0.00245
0.0506	0.00010923	9.80799e-05	0.000107975	2.92769e-05	1.64389e-05	5.67505e-05	-0.000749551	-0.000171159	-0.000217459	-0.000213464	-0.00144298	-0.0015226	0.0004862	0.0005772	-0.00115	0.00052	0.00197	0.00243
0.0507	0.000112201	8.89956e-05	0.000103063	3.85559e-05	2.51641e-05	4.91379e-05	-0.000755657	-0.000189299	-0.000240397	-0.000128257	-0.00144945	-0.00151557	0.0005486	0.0006058	-0.0007202	0.0006084	0.00196	0.00239
0.0508	0.000112016	8.2539e-05	0.000110981	3.96248e-05	3.07217e-05	4.23029e-05	-0.000763054	-0.000214161	-0.000251717	-5.76611e-05	-0.00143275	-0.001504	0.0006214	0.0006708	-0.000169	0.0007176	0.00195	0.00232
0.05091	0.000109214	7.57665e-05	0.000113044	4.27905e-05	3.73889e-05	3.95243e-05	-0.000760365	-0.000229255	-0.000264814	1.80115e-05	-0.00145236	-0.00147997	0.0006786	0.0007644	0.0004576	0.0008372	0.00194	0.00226
0.05101	0.00010549	6.22791e-05	0.00011202	5.14089e-05	4.88688e-05	2.80435e-05	-0.000755778	-0.00024829	-0.000279379	8.83202e-05	-0.00142581	-0.00144491	0.0007098	0.0007826	0.00118	0.0009958	0.00192	0.00219
0.05112	9.74569e-05	5.71648e-05	0.000118198	5.26777e-05	6.09651e-05	2.03604e-05	-0.00074822	-0.00027053	-0.000293446	0.000163062	-0.00143612	-0.00143468	0.0006396	0.0008866	0.00204	0.00114	0.00191	0.00209
0.05122	9.27547e-05	4.95922e-05	0.000118066	5.76671e-05	6.76169e-05	2.16414e-05	-0.000757232	-0.000287278	-0.000310142	0.000235443	-0.00140828	-0.00136404	0.0005382	0.0008996	0.003	0.00129	0.00186	0.00202
0.05133	8.75003e-05	4.59885e-05	0.000113261	6.30594e-05	8.19858e-05	1.42941e-05	-0.000758009	-0.000314182	-0.00031529	0.000309667	-0.00141002	-0.00136922	0.0003848	0.0008814	0.00401	0.00146	0.00181	0.00193
0.05143	8.69983e-05	3.96091e-05	0.000112573	7.04446e-05	9.4284e-05	1.41391e-05	-0.000761657	-0.000328632	-0.000331294	0.000393064	-0.00137066	-0.0012986	0.0001001	0.0008632	0.00497	0.00159	0.00176	0.00186
0.05153	7.38399e-05	3.46527e-05	0.000108499	7.36076e-05	0.000102808	1.16418e-05	-0.000757747	-0.000351425	-0.000340884	0.000451296	-0.00137286	-0.00128345	3.12e-05	0.000897	0.00561	0.00174	0.00165	0.00181
0.05164	6.89022e-05	2.84176e-05	0.000103327	7.45428e-05	0.000114141	1.54688e-05	-0.000748574	-0.000369329	-0.000351527	0.000538121	-0.00132284	-0.00123413	-5.408e-05	0.0008554	0.00573	0.00185	0.00158	0.00176
0.05174	6.5828e-05	2.45615e-05	0.000102356	8.39945e-05	0.000127242	1.23522e-05	-0.000736841	-0.000380895	-0.000366174	0.000591276	-0.00131986	-0.00117529	4.81e-05	0.0007306	0.00548	0.00195	0.00148	0.0017
0.05185	5.72e-05	2.41492e-05	9.28336e-05	8.09982e-05	0.00013145	1.3493e-05	-0.000749334	-0.000401821	-0.000374358	0.00063553	-0.00126155	-0.00116459	-0.00017784	0.0006396	0.00509	0.00203	0.00139	0.00166
0.05195	4.93838e-05	1.90055e-05	8.77299e-05	8.77985e-05	0.000145861	1.76056e-05	-0.000747152	-0.000410733	-0.000385979	0.00070139	-0.00125355	-0.00107469	0.0005148	0.0006162	0.00426	0.00208	0.00132	0.00163
0.05205	4.66471e-05	1.77061e-05	7.62162e-05	8.53621e-05	0.000147581	1.98066e-05	-0.000737835	-0.000427197	-0.000407617	0.000767293	-0.00119897	-0.00106085	0.0004914	0.0005902	0.00312	0.00211	0.00112	0.00162
0.05216	4.0541e-05	1.30183e-05	7.17774e-05	8.88332e-05	0.000162668	2.60474e-05	-0.000734802	-0.00043586	-0.000421034	0.000856338	-0.00116151	-0.00101581	0.00538	0.0005694	0.00182	0.00212	0.00105	0.0016
0.05226	3.34019e-05	1.56296e-05	6.12936e-05	9.16939e-05	0.000168186	2.83986e-05	-0.000714131	-0.000445483	-0.000434991	0.000922749	-0.00114428	-0.000924485	0.01101	0.0005954	0.0006942	0.00211	0.0009282	0.0016
0.05237	3.15703e-05	1.63578e-05	5.3039e-05	8.67354e-05	0.000172557	3.62672e-05	-0.000711391	-0.000464	-0.000451638	0.0009236	-0.00106576	-0.000916901	0.01153	0.0006162	-0.00011102	0.0021	0.0008008	0.00159
0.05247	2.76227e-05	1.34194e-05	4.94453e-05	8.8804e-05	0.000177355	3.96314e-05	-0.000698985	-0.000472788	-0.000462685	0.00101664	-0.00106197	-0.000851168	0.00941	0.0006266	-0.00101	0.00205	0.0006786	0.0016
0.05258	1.95096e-05	8.56657e-06	3.82027e-05	8.84626e-05	0.000174445	4.32644e-05	-0.000696268	-0.000492789	-0.0004756	0.00109627	-0.000993013	-0.000762424	-0.00217	0.0005642	-0.00186	0.00202	0.0005772	0.0016
0.05268	1.82975e-05	1.21126e-05	3.42497e-05	8.58321e-05	0.000178007	5.15193e-05	-0.00068569	-0.000502742	-0.00048329	0.00111159	-0.000944736	-0.00073946	-0.01946	0.0005018	-0.00237	0.00197	0.0004888	0.00161
0.05278	1.93848e-05	6.64954e-06	3.03084e-05	8.04124e-05	0.00018388	5.72917e-05	-0.000668348	-0.000521273	-0.000493936	0.00115627	-0.000927853	-0.000683991	-0.02942	0.000416	-0.00267	0.00193	0.0003874	0.0016
0.05289	1.318e-05	1.13658e-05	2.67846e-05	7.88994e-05	0.000182227	6.61802e-05	-0.00065021	-0.000538693	-0.000504983	0.00126816	-0.000845166	-0.000610799	-0.04394	0.0003432	-0.00291	0.00187	0.0003016	0.0016
0.05299	1.37292e-05	1.50996e-05	1.84505e-05	7.15923e-05	0.000177205	7.0643e-05	-0.000634733	-0.000547622	-0.000510983	0.00123389	-0.000787925	-0.000540454	-0.03258	0.0003562	-0.00277	0.00184	0.00021632	0.00158
0.0531	1.01517e-05	1.70416e-05	1.73082e-05	7.14934e-05	0.000174323	7.15131e-05	-0.000618622	-0.000564307	-0.000513133	0.00130605	-0.000767377	-0.000472571	-0.009	0.0003458	-0.00224	0.0018	0.00014976	0.00159
0.0532	1.14525e-05	2.35553e-05	1.2791e-05	6.24967e-05	0.000172865	7.84502e-05	-0.000606264	-0.000573822	-0.000524778	0.00138823	-0.00070158	-0.000432332	-0.00396	0.0003822	-0.00153	0.00175	9.386e-05	0.00152
0.0533	6.68253e-06	2.78525e-05	1.18982e-05	5.51451e-05	0.000165618	8.15578e-05	-0.000601173	-0.000583716	-0.000522035	0.00134023	-0.000635725	-0.000368198	0.00204	0.0004316	-0.0007592	0.0017	3.874e-05	0.00152
0.05341	1.10489e-05	3.6864e-05	7.29284e-06	4.78535e-05	0.000156436	8.66869e-05	-0.00058408	-0.000597571	-0.000536096	0.00145591	-0.000562657	-0.000280688	0.01066	0.0004134	-9.178e-05	0.00169	-1.1986e-05	0.0014
0.05351	8.23169e-06	4.13949e-05	6.94029e-06	4.37106e-05	0.000150254	8.65089e-05	-0.000568168	-0.000607458	-0.00053141	0.00143674	-0.000518517	-0.000216421	0.01867	0.0004472	0.0005148	0.00166	-7.722e-05	0.00141
0.05362	1.05652e-05	4.56715e-05	6.3132e-06	3.56793e-05	0.000137022	8.61694e-05	-0.000554507	-0.000624679	-0.000536423	0.00149609	-0.000465936	-0.000141244	0.02403	0.0004524	0.00108	0.00166	-0.00011726	0.00125
0.05372	1.25731e-05	4.95422e-05	9.99957e-06	2.53453e-05	0.000130426	8.81912e-05	-0.000538751	-0.000630811	-0.000530006	0.00151992	-0.000395506	-7.02244e-05	0.0249	0.0004524	0.00132	0.00163	-0.000156	0.00122
0.05383	1.88414e-05	6.17463e-05	3.69331e-06	2.34841e-05	0.000124315	9.0465e-05	-0.000518474	-0.000642775	-0.000522687	0.0015185	-0.000329785	1.21574e-06	0.02242	0.0004264	0.00137	0.00165	-0.00018408	0.00114
0.05393	2.42245e-05	6.06433e-05	6.83768e-06	1.27052e-05	0.000110301	9.32001e-05	-0.000499734	-0.000641484	-0.000521593	0.00158944	-0.000256586	6.60989e-05	0.01919	0.0003952	0.00127	0.00167	-0.0002353	0.0009672
0.05403	2.71494e-05	6.53626e-05	1.09132e-05	8.70097e-06	0.000102273	9.09085e-05	-0.000483603	-0.000636751	-0.000524458	0.00155308	-0.00017469	0.000135351	0.01535	0.0003848	0.0009386	0.00169	-0.0002964	0.0008918
0.05414	2.92469e-05	7.37924e-05	9.794e-06	-2.28579e-06	8.99239e-05	8.38335e-05	-0.000467903	-0.000643187	-0.000523158	0.0016379	-0.000131435	0.000201888	0.01123	0.0003744	0.0005876	0.00168	-0.000351	0.0007852
0.05424	3.95541e-05	7.62819e-05	1.6215e-05	-6.09261e-06	8.37305e-05	8.23827e-05	-0.000454846	-0.000640433	-0.000526557	0.00159093	-6.33644e-05	0.000271032	0.0076	0.0003744	0.00012766	0.00175	-0.00039	0.0006448
0.05435	4.7349e-05	7.94213e-05	1.56718e-05	-1.54998e-05	7.53572e-05	8.51662e-05	-0.000429213	-0.00065004	-0.000527027	0.00167361	1.73142e-05	0.000347641	0.0045	0.0003614	-0.0004082	0.00178	-0.0004342	0.000494
0.05445	5.32876e-05	7.94962e-05	2.17337e-05	-2.19737e-05	6.4888e-05	7.8014e-05	-0.000411615	-0.000652811	-0.000526853	0.00161357	7.40273e-05	0.000412953	0.00213	0.0003406	-0.0007696	0.00178	-0.000507	0.000351
0.05455	5.69887e-05	8.67461e-05	2.97648e-05	-3.61975e-05	5.78063e-05	7.40089e-05	-0.000393033	-0.000649748	-0.000521772	0.00167448	0.000151758	0.000473734	0.00121	0.0003172	-0.001	0.00181	-0.0006084	0.00024102
0.05466	6.32858e-05	8.90317e-05	3.18068e-05	-4.12902e-05	4.50388e-05	7.06221e-05	-0.000371593	-0.000644605	-0.00052439	0.00162892	0.000207739	0.000549122	0.0005278	0.0003172	-0.00108	0.00184	-0.0006968	0.00011674
0.05476	7.01769e-05	9.33293e-05	3.90235e-05	-4.70418e-05	4.1275e-05	6.32023e-05	-0.000353864	-0.000636009	-0.000516219	0.00168143	0.000283245	0.000639825	-0.0004212	0.0002912	-0.00101	0.00185	-0.000754	-1.001e-05
0.05487	7.40822e-05	9.38531e-05	4.9224e-05	-5.17371e-05	3.91556e-05	6.4564e-05	-0.000325692	-0.000631907	-0.000514314	0.00163206	0.000339105	0.000704585	-0.00167	0.0005408	-0.0009178	0.00182	-0.0008372	-0.00012376
0.05497	7.94441e-05	9.45089e-05	5.22259e-05	-5.59412e-05	3.46458e-05	5.55776e-05	-0.000313836	-0.000632585	-0.000507777	0.00166554	0.0003997	0.000755224	-0.00301	0.0005252	-0.0007228	0.00181	-0.0009516	-0.00021632
0.05508	8.31261e-05	9.82195e-05	5.94448e-05	-6.13554e-05	2.83792e-05	4.39757e-05	-0.000293955	-0.00063485	-0.000503965	0.00161004	0.000458807	0.000778263	-0.00408	0.0004888	-0.0004472	0.00175	-0.00103	-0.0002886
0.05518	8.54027e-05	0.000101018	6.64359e-05	-6.78118e-05	3.0054e-05	3.49254e-05	-0.000266857	-0.000630463	-0.000500074	0.00164459	0.000527887	0.000868395	-0.00481	0.0006864	-7.54e-05	0.00173	-0.00109	-0.0003874
0.05528	9.202e-05	9.9906e-05	7.00776e-05	-6.87948e-05	2.37957e-05	2.75422e-05	-0.000257616	-0.000631032	-0.000495293	0.00159124	0.000592808	0.000953527	-0.00534	0.0006916	0.0003146	0.00164	-0.00125	-0.0004862
0.05539	9.37326e-05	9.68132e-05	7.79789e-05	-6.3521e-05	2.93515e-05	1.8642e-05	-0.000232653	-0.000625302	-0.000496102	0.00160197	0.000667104	0.000983956	-0.00555	0.0004706	0.0006916	0.00159	-0.00131	-0.0005486
0.05549	9.67606e-05	9.94031e-05	8.51151e-05	-7.26292e-05	2.54035e-05	1.55043e-05	-0.000219026	-0.000617813	-0.000483966	0.00156746	0.000726566	0.000997759	-0.00559	0.0003744	0.000949	0.00148	-0.00141	-0.000598
0.0556	0.000101643	9.35121e-05	8.4946e-05	-6.94242e-05	3.11182e-05	5.76905e-06	-0.000204561	-0.000609043	-0.000474971	0.00154314	0.000759518	0.00109188	-0.00529	0.0002938	0.0009802	0.00144	-0.00149	-0.0006162
0.0557	9.71515e-05	8.61244e-05	8.89933e-05	-6.26046e-05	2.491e-05	-6.54436e-06	-0.000185809	-0.000603856	-0.000466581	0.00154007	0.000800472	0.0011731	-0.00515	0.0002756	0.0008086	0.00126	-0.00157	-0.000663
0.0558	0.000100803	8.70763e-05	9.16158e-05	-6.60012e-05	3.2777e-05	-1.20295e-05	-0.000171114	-0.000597879	-0.000453999	0.00145645	0.000868375	0.00114354	-0.00456	0.0002808	0.0005304	0.00116	-0.00166	-0.0007124
0.05591	9.94707e-05	8.16907e-05	9.92202e-05	-6.14393e-05	3.8454e-05	-1.59241e-05	-0.000160157	-0.0005963	-0.000450334	0.00148052	0.000941385	0.00123699	-0.00332	0.000286	0.00016926	0.00106	-0.00171	-0.0007592
0.05601	0.000102423	7.25252e-05	0.000102426	-5.4909e-05	3.94635e-05	-2.36897e-05	-0.000140692	-0.000590771	-0.000431465	0.00139853	0.000984716	0.00129717	-0.00238	0.00017108	-0.0002964	0.0009126	-0.00176	-0.0007644
0.05612	0.000101496	6.8655e-05	0.000104352	-5.21119e-05	4.49178e-05	-3.34353e-05	-0.000122157	-0.000580012	-0.000423351	0.00140832	0.000993623	0.00126548	-0.00111	8.45e-05	-0.00078	0.0007904	-0.0018	-0.0007644
0.05622	9.61459e-05	6.17472e-05	0.000105532	-4.71966e-05	4.39469e-05	-4.38406e-05	-0.000110838	-0.000575856	-0.000412865	0.00133912	0.00106653	0.00138561	-0.000325	5.408e-05	-0.00128	0.000676	-0.00184	-0.0008294
0.05633	9.88237e-05	5.79209e-05	0.000106333	-4.08547e-05	4.86203e-05	-5.00525e-05	-9.68688e-05	-0.000561204	-0.000405476	0.00128596	0.00112965	0.00136401	0.000429	9.802e-05	-0.0017	0.000559	-0.00187	-0.0008918
0.05643	9.66492e-05	5.52928e-05	0.000111479	-3.55739e-05	5.40004e-05	-5.43926e-05	-8.00454e-05	-0.000544996	-0.000398492	0.00130633	0.00112917	0.00140327	0.00139	0.00025012	-0.00198	0.0004316	-0.0019	-0.0008736
0.05653	9.49417e-05	5.05774e-05	0.000109972	-2.6969e-05	5.77618e-05	-6.11165e-05	-6.13143e-05	-0.000533388	-0.000388403	0.00119977	0.00118921	0.00147147	0.00167	0.00020228	-0.00215	0.0003224	-0.00189	-0.0009334
0.05664	8.57177e-05	4.04403e-05	0.000108591	-2.27227e-05	5.83156e-05	-6.19791e-05	-4.97955e-05	-0.000523643	-0.000376189	0.00117463	0.00125479	0.00143572	0.00126	0.0002886	-0.00222	0.0002236	-0.00188	-0.00103
0.05674	8.09852e-05	4.03459e-05	0.000103803	-1.49788e-05	6.2566e-05	-6.40327e-05	-3.82849e-05	-0.000516516	-0.000371088	0.0011563	0.00124144	0.0015339	0.00204	0.0005304	-0.0022	0.00012974	-0.00188	-0.00103
0.05685	7.90815e-05	3.28192e-05	0.000109706	-6.37706e-06	6.89295e-05	-6.95834e-05	-2.46212e-05	-0.000505247	-0.000357013	0.00107255	0.00130852	0.00150279	0.00122	0.0005486	-0.00205	5.538e-05	-0.00186	-0.0011
0.05695	6.68783e-05	3.01858e-05	0.000102662	-6.15882e-08	7.27509e-05	-6.76556e-05	-6.10201e-06	-0.00049761	-0.00034643	0.00103012	0.00133774	0.00155433	0.0004992	0.0004784	-0.00176	-2.704e-05	-0.00183	-0.00122
0.05705	6.53946e-05	2.64734e-05	0.000100059	6.20084e-06	7.12345e-05	-6.74097e-05	3.89141e-06	-0.000488301	-0.000337423	0.00102184	0.0013501	0.00155331	0.00013572	0.0004472	-0.00131	-7.748e-05	-0.00181	-0.00123
0.05716	5.79503e-05	2.09983e-05	9.96174e-05	1.4541e-05	7.52196e-05	-7.51955e-05	1.26347e-05	-0.000474019	-0.00031958	0.000955504	0.00142502	0.00158843	-0.0004082	0.0004602	-0.0008112	-0.00012896	-0.0018	-0.00136
0.05726	5.14451e-05	1.95668e-05	9.22989e-05	2.15501e-05	8.06639e-05	-6.8345e-05	3.11029e-05	-0.00046336	-0.000310568	0.000879713	0.00139671	0.00160201	-0.0007774	0.0004706	-0.0002886	-0.00017524	-0.00176	-0.00138
0.05737	4.68221e-05	1.36814e-05	8.8117e-05	2.75669e-05	8.05494e-05	-6.6809e-05	3.75749e-05	-0.000445999	-0.000297309	0.000849732	0.00145661	0.00159861	-0.000936	0.000598	0.00016562	-0.00020306	-0.00173	-0.00148
0.05747	4.23464e-05	9.51326e-06	7.98649e-05	3.20155e-05	8.38088e-05	-6.69356e-05	4.85881e-05	-0.00043721	-0.000285934	0.000816441	0.00146428	0.0016255	-0.00078	0.0003666	0.000481	-0.00023374	-0.00171	-0.00157
0.05758	3.64602e-05	9.55217e-06	7.48902e-05	3.5554e-05	8.10598e-05	-6.06246e-05	5.83558e-05	-0.000423041	-0.000269361	0.000755923	0.0014731	0.00160564	-0.000481	0.00014118	0.0006682	-0.0002704	-0.00168	-0.00165
0.05768	3.35669e-05	6.21636e-06	7.08837e-05	4.20393e-05	8.57068e-05	-5.51938e-05	6.81774e-05	-0.000409718	-0.000256538	0.000686983	0.00151889	0.00164262	-6.266e-05	4.238e-05	0.0007592	-0.0002886	-0.00167	-0.00171
0.05778	3.24156e-05	6.0811e-06	6.25135e-05	4.70185e-05	8.39631e-05	-4.89818e-05	7.40667e-05	-0.00039733	-0.000239055	0.00062701	0.00148909	0.00159532	0.0004836	3.822e-05	0.0007488	-0.0003276	-0.00167	-0.0018
0.05789	2.35065e-05	2.12038e-06	6.06697e-05	4.87841e-05	8.01498e-05	-4.10962e-05	8.24648e-05	-0.000379009	-0.000224901	0.000584966	0.00154468	0.00163984	0.00119	6.474e-05	0.0006526	-0.000351	-0.00166	-0.00186
0.05799	2.22277e-05	3.25859e-06	5.94113e-05	4.849e-05	7.94925e-05	-3.83299e-05	9.10666e-05	-0.000373546	-0.000217047	0.000538622	0.00150338	0.00158601	0.00212	0.00010166	0.0004628	-0.0003822	-0.00165	-0.00192
0.0581	2.36191e-05	3.6648e-06	4.54163e-05	4.82525e-05	8.13046e-05	-3.31456e-05	9.57964e-05	-0.000353347	-0.000204053	0.000476103	0.00154297	0.001633	0.00319	0.00017134	0.00023426	-0.000429	-0.00165	-0.00196
0.0582	1.77351e-05	5.36142e-06	4.64729e-05	4.44403e-05	7.59673e-05	-2.28946e-05	9.7452e-05	-0.00034205	-0.000186555	0.000426377	0.00150371	0.00155616	0.00417	7.072e-05	-2.86e-05	-0.0004628	-0.00165	-0.002
0.0583	1.31657e-05	8.17035e-06	3.79997e-05	4.75869e-05	7.41888e-05	-1.55939e-05	9.72087e-05	-0.000329384	-0.000183045	0.000365567	0.00152925	0.00159413	0.00493	-5.512e-05	-0.000299	-0.0005304	-0.00167	-0.00204
0.05841	1.13902e-05	1.14859e-05	3.19912e-05	4.66341e-05	7.17265e-05	-9.54764e-06	0.000100159	-0.00031185	-0.000172993	0.000299677	0.00153341	0.00152787	0.00539	-0.00012428	-0.000585	-0.0006006	-0.00165	-0.00205
0.05851	1.283e-05	1.27011e-05	2.85049e-05	4.24712e-05	7.13328e-05	-9.44038e-07	9.64518e-05	-0.000299663	-0.000158857	0.000248213	0.00151039	0.00154257	0.00556	-0.0001807	-0.000858	-0.0006786	-0.00166	-0.00205
0.05862	1.25388e-05	1.57674e-05	2.19631e-05	4.05244e-05	6.23925e-05	6.30168e-06	9.69757e-05	-0.000282504	-0.0001557	0.000192309	0.00152611	0.00151261	0.00544	-0.0003224	-0.0011	-0.0007436	-0.00165	-0.00205
0.05872	8.19604e-06	2.0253e-05	2.04389e-05	3.48429e-05	5.79526e-05	1.49404e-05	9.4423e-05	-0.000271605	-0.000148066	0.000123474	0.00147463	0.00146674	0.00487	-0.0004342	-0.00127	-0.000819	-0.00165	-0.00203
0.05883	1.20079e-05	2.8074e-05	1.58019e-05	3.42026e-05	5.31475e-05	1.97456e-05	9.90367e-05	-0.000256716	-0.000133317	7.36971e-05	0.00152296	0.00148443	0.00402	-0.0004108	-0.00125	-0.0009308	-0.00163	-0.00201
0.05893	1.06431e-05	2.95281e-05	1.39624e-05	2.29915e-05	4.74771e-05	2.55868e-05	9.26793e-05	-0.000245209	-0.000124005	1.5694e-05	0.00142893	0.00138767	0.00298	-0.0004316	-0.00118	-0.00102	-0.00159	-0.00196
0.05903	9.5162e-06	3.522e-05	1.234e-05	2.61629e-05	4.53446e-05	3.04309e-05	8.91334e-05	-0.000236622	-0.000118716	-3.58595e-05	0.00145904	0.00142592	0.00181	-0.00023608	-0.00103	-0.00109	-0.00156	-0.00191
0.05914	1.59014e-05	3.67193e-05	1.3998e-05	1.74931e-05	3.77138e-05	4.06823e-05	9.57731e-05	-0.000226057	-0.000107261	-0.000105443	0.00142807	0.00133484	0.000754	-0.0008684	-0.0008268	-0.00121	-0.00152	-0.00188
0.05924	1.38621e-05	4.14347e-05	8.09018e-06	1.15554e-05	3.82252e-05	4.45554e-05	8.48209e-05	-0.000213449	-0.000101985	-0.000162028	0.00138766	0.00132212	-0.0001638	-0.00165	-0.0006604	-0.00127	-0.00147	-0.00183
0.05935	1.94296e-05	4.45833e-05	1.21236e-05	8.61921e-06	2.78217e-05	4.86451e-05	8.09515e-05	-0.000206854	-8.99192e-05	-0.000206454	0.00141327	0.00131555	-0.0008918	-0.00242	-0.000494	-0.00137	-0.00144	-0.00177
0.05945	1.98079e-05	5.08542e-05	1.27807e-05	2.00225e-06	2.82282e-05	5.37851e-05	7.32559e-05	-0.000192465	-8.31459e-05	-0.000269364	0.00132427	0.00121276	-0.00156	-0.0014	-0.0003614	-0.00145	-0.00134	-0.00173
0.05955	2.71396e-05	5.15429e-05	1.28942e-05	-3.07999e-06	1.42864e-05	5.33103e-05	6.36015e-05	-0.000185977	-7.66673e-05	-0.000312649	0.00133613	0.00121267	-0.00228	0.00386	-0.00021294	-0.00153	-0.00131	-0.00164
0.05966	3.0853e-05	5.74933e-05	1.64414e-05	-5.86753e-06	1.05155e-05	5.8454e-05	5.19184e-05	-0.000177331	-6.57159e-05	-0.000355964	0.00128368	0.00120203	-0.00274	0.00948	-9.282e-05	-0.0016	-0.00118	-0.0016
0.05976	3.46614e-05	6.36387e-05	1.78914e-05	-9.30413e-06	-1.93547e-06	5.88062e-05	4.19744e-05	-0.000164824	-6.54343e-05	-0.000394364	0.00122095	0.00109825	-0.00292	0.0089	2.0436e-05	-0.00167	-0.00113	-0.00153
0.05987	3.45826e-05	6.45706e-05	2.42057e-05	-1.68341e-05	3.35089e-08	5.40314e-05	2.89186e-05	-0.000162153	-4.8669e-05	-0.000439765	0.00122706	0.001095	-0.0027	0.00628	0.00010088	-0.00173	-0.00103	-0.00152
0.05997	4.24e-05	6.83913e-05	2.6519e-05	-1.33886e-05	-7.42833e-06	5.97107e-05	1.9101e-05	-0.000148061	-4.0499e-05	-0.000505649	0.00117185	0.0010733	-0.00216	-0.00306	0.0001443	-0.00178	-0.0009178	-0.00144
0.06008	4.50501e-05	7.4945e-05	3.33178e-05	-2.0524e-05	-1.5305e-05	5.13368e-05	4.51179e-06	-0.000137565	-4.15073e-05	-0.000552424	0.00108969	0.000967899	-0.00151	-0.02193	0.00014404	-0.00181	-0.0008502	-0.00147
0.06018	4.89321e-05	7.20163e-05	3.23352e-05	-2.19847e-05	-1.72834e-05	5.50543e-05	-8.92027e-06	-0.000126928	-3.45629e-05	-0.000589279	0.00109625	0.000922247	-0.0008242	-0.03249	7.904e-05	-0.00183	-0.0007748	-0.00136
0.06028	4.99171e-05	7.45418e-05	4.08778e-05	-2.31788e-05	-1.9175e-05	5.2401e-05	-2.27771e-05	-0.000120335	-2.25392e-05	-0.000608581	0.00104017	0.000927962	-5.72e-05	-0.04186	-8.97e-06	-0.00185	-0.0006552	-0.00141
0.06039	5.31111e-05	8.07566e-05	4.925e-05	-1.75688e-05	-2.12166e-05	4.38613e-05	-4.24191e-05	-0.000108104	-2.24794e-05	-0.000656902	0.000970768	0.000871139	0.0006136	-0.02315	-0.00012298	-0.00186	-0.0005616	-0.00133
0.06049	5.94417e-05	7.55738e-05	4.69096e-05	-2.29563e-05	-3.15351e-05	4.54551e-05	-5.19714e-05	-9.54643e-05	-1.85593e-05	-0.000725892	0.000944901	0.000791506	0.00101	-0.0055	-0.00022152	-0.00186	-0.0004758	-0.00135
0.0606	5.87262e-05	7.61632e-05	5.48488e-05	-2.12867e-05	-2.6597e-05	3.59152e-05	-7.31e-05	-8.68679e-05	-1.02882e-05	-0.000742512	0.00092478	0.000737213	0.00119	-0.00155	-0.0002782	-0.00185	-0.00039	-0.00132
0.0607	6.67224e-05	7.8114e-05	5.88679e-05	-1.46055e-05	-3.54893e-05	2.9577e-05	-8.42491e-05	-8.29415e-05	-1.49318e-05	-0.000747807	0.000859528	0.000677477	0.00126	0.00739	-0.0002938	-0.00182	-0.0003068	-0.00129
0.0608	6.69317e-05	7.7293e-05	6.13816e-05	-1.63675e-05	-3.49175e-05	2.65059e-05	-0.000105916	-7.23784e-05	-5.59861e-06	-0.000801951	0.000802934	0.000666982	0.00111	0.01482	-0.00025428	-0.00179	-0.00022906	-0.00131
0.06091	7.16327e-05	7.47404e-05	6.59603e-05	-1.48898e-05	-3.39049e-05	2.0166e-05	-0.000125876	-6.55409e-05	-5.94543e-06	-0.000844364	0.000754381	0.000601518	0.0008476	0.02108	-0.000169	-0.00176	-0.00015288	-0.00123
0.06101	7.31341e-05	7.17441e-05	7.15557e-05	-6.88121e-06	-3.88543e-05	1.15454e-05	-0.000146137	-6.06435e-05	-5.98501e-06	-0.000841617	0.000718754	0.000531674	0.0005226	0.02451	-4.524e-05	-0.00172	-7.488e-05	-0.00128
0.06112	7.32298e-05	6.89478e-05	7.16589e-05	2.41094e-06	-3.77678e-05	1.0629e-05	-0.000164171	-5.8966e-05	-1.10274e-06	-0.000869642	0.000685611	0.000464893	0.00014456	0.02296	0.00012662	-0.00168	-3.666e-06	-0.00119
0.06122	7.52352e-05	6.67144e-05	7.35234e-05	4.84194e-07	-3.616e-05	6.80949e-07	-0.000190334	-5.09484e-05	-4.31115e-06	-0.000929583	0.000614388	0.000401901	-0.000286	0.02033	0.0003042	-0.00165	6.032e-05	-0.00116
0.06133	7.71185e-05	6.59384e-05	8.01029e-05	1.19427e-05	-3.5179e-05	-8.26772e-07	-0.00021111	-5.08143e-05	2.80123e-06	-0.000917111	0.000555788	0.00035797	-0.0006812	0.01627	0.0004966	-0.0016	0.00012142	-0.00114
0.06143	7.72107e-05	5.64587e-05	8.25064e-05	1.41565e-05	-3.23904e-05	-3.25031e-06	-0.000234894	-4.23953e-05	-5.15522e-06	-0.000931579	0.000500894	0.000286153	-0.0009516	0.01225	0.0007046	-0.00157	0.0001846	-0.00102
0.06153	7.61735e-05	5.36187e-05	8.29119e-05	2.55735e-05	-2.95704e-05	-1.56706e-05	-0.000264317	-4.38766e-05	-4.25148e-06	-0.000986404	0.00045363	0.000248817	-0.00109	0.00816	0.0008866	-0.00154	0.00024466	-0.00102
0.06164	7.16695e-05	5.4933e-05	8.76525e-05	3.19497e-05	-2.49743e-05	-1.35692e-05	-0.000284238	-4.57364e-05	-6.39344e-06	-0.000975872	0.000401835	0.000176222	-0.00112	0.00468	0.0009828	-0.00152	0.000312	-0.0009542
0.06174	6.9736e-05	4.4219e-05	8.30519e-05	4.13464e-05	-1.95796e-05	-1.91267e-05	-0.000307934	-4.08566e-05	-5.86664e-06	-0.000981899	0.000364885	0.000122302	-0.00104	0.00262	0.00106	-0.00151	0.0003588	-0.0008008
0.06185	6.85478e-05	4.22341e-05	8.63947e-05	4.64273e-05	-1.3562e-05	-2.00296e-05	-0.00033819	-3.97225e-05	-1.60813e-05	-0.00103209	0.000304525	6.08003e-05	-0.0008944	0.00166	0.00111	-0.00149	0.0004212	-0.0007254
0.06195	6.26622e-05	3.87803e-05	8.81269e-05	5.11609e-05	-1.2188e-05	-2.31983e-05	-0.000365667	-4.19288e-05	-1.97643e-05	-0.000998486	0.000256553	1.14905e-05	-0.000624	0.00113	0.00103	-0.0015	0.0004732	-0.0006682
0.06206	6.36723e-05	3.37601e-05	8.553e-05	6.25386e-05	-6.06242e-06	-2.19391e-05	-0.000393077	-4.1702e-05	-1.34857e-05	-0.00101842	0.000209821	-4.0208e-05	-0.0002626	0.0003458	0.000897	-0.00148	0.0005226	-0.0005564
0.06216	5.76111e-05	3.04958e-05	8.33906e-05	6.65177e-05	-3.30976e-06	-2.20262e-05	-0.000418412	-3.83256e-05	-2.69289e-05	-0.00105772	0.000160643	-9.76291e-05	0.00011648	-0.000338	0.000728	-0.0015	0.0005746	-0.0004316
0.06226	5.77233e-05	2.42873e-05	8.09037e-05	7.56089e-05	3.86107e-06	-2.23163e-05	-0.000447238	-4.55297e-05	-2.8854e-05	-0.0010023	9.16463e-05	-0.00015293	0.000455	-0.00147	0.0005044	-0.00148	0.0006396	-0.000338
0.06237	5.51622e-05	2.43438e-05	7.98314e-05	8.406e-05	5.02382e-06	-2.28509e-05	-0.000476752	-4.5274e-05	-3.52954e-05	-0.00104154	4.39844e-05	-0.000204026	0.0006968	-0.00276	0.000273	-0.0015	0.0007124	-0.00022542
0.06247	4.69849e-05	1.73984e-05	7.3126e-05	8.9492e-05	1.74729e-05	-1.46093e-05	-0.000498825	-4.61923e-05	-4.55918e-05	-0.00103547	-6.4986e-06	-0.00025971	0.000741	-0.00385	5.538e-05	-0.00149	0.0007774	-0.00012662
0.06258	4.45783e-05	1.36821e-05	6.63218e-05	9.97777e-05	2.19502e-05	-1.15355e-05	-0.000535184	-5.27852e-05	-5.36108e-05	-0.00100032	-6.10967e-05	-0.000319232	0.0006188	-0.0046	-0.00011258	-0.0015	0.000819	-2.626e-05
0.06268	4.62551e-05	8.43778e-06	6.46864e-05	0.00010211	2.78388e-05	-9.98015e-06	-0.000572072	-5.69677e-05	-5.56223e-05	-0.00103601	-0.000114407	-0.000370114	0.0004082	-0.0049	-0.00024648	-0.00147	0.000871	5.98e-05
0.06278	3.83674e-05	6.44801e-06	6.17905e-05	0.000108048	3.18586e-05	-4.39433e-06	-0.000607855	-6.06561e-05	-6.55551e-05	-0.00100193	-0.00017635	-0.000408583	4.706e-05	-0.00504	-0.0002964	-0.00148	0.000962	0.00015132
0.06289	3.38306e-05	2.33545e-06	5.3854e-05	0.000116177	3.69356e-05	1.14883e-06	-0.000642299	-6.60787e-05	-8.1373e-05	-0.000971321	-0.000212596	-0.000443452	-0.0003666	-0.00505	-0.0002626	-0.00142	0.00104	0.00023972
0.06299	2.8234e-05	8.32864e-06	4.97588e-05	0.000111515	4.3392e-05	9.49698e-06	-0.000666579	-7.54769e-05	-8.77537e-05	-0.00100012	-0.000258949	-0.000476408	-0.0008216	-0.00483	-0.00016848	-0.00144	0.00107	0.0003146
0.0631	2.7333e-05	-9.48159e-07	4.34737e-05	0.000118896	4.25492e-05	1.69758e-05	-0.000703184	-7.98931e-05	-9.81585e-05	-0.000957547	-0.000308515	-0.000543889	-0.00129	-0.00438	-3.848e-06	-0.00136	0.00119	0.0003926
0.0632	2.28053e-05	1.39697e-08	3.88429e-05	0.00011907	4.67218e-05	2.17072e-05	-0.000729903	-8.90996e-05	-0.000107541	-0.000922578	-0.00036656	-0.000588424	-0.00164	-0.00354	0.0002158	-0.00133	0.00125	0.0004758
0.0633	1.70164e-05	-1.25473e-07	3.31179e-05	0.000125983	5.01219e-05	3.33908e-05	-0.000762505	-9.8546e-05	-0.000119087	-0.000950285	-0.000421827	-0.000626541	-0.0019	-0.00246	0.0004732	-0.00127	0.00129	0.000533
0.06341	1.58533e-05	8.41115e-07	3.02163e-05	0.000127848	5.08689e-05	4.16001e-05	-0.00079751	-0.000108395	-0.000131539	-0.000886831	-0.000477549	-0.000641893	-0.00205	-0.00163	0.0007774	-0.00119	0.00141	0.0006214
0.06351	1.15101e-05	2.14817e-06	2.73041e-05	0.000124759	4.98861e-05	4.89627e-05	-0.00083287	-0.000120179	-0.000146914	-0.000858613	-0.000502439	-0.000682542	-0.00211	-0.0009854	0.00102	-0.00114	0.00142	0.0006708
0.06362	8.42391e-06	2.16412e-06	1.76821e-05	0.000130414	5.58849e-05	5.59969e-05	-0.000855709	-0.000129473	-0.000158167	-0.000863021	-0.000526529	-0.000741134	-0.00205	0.0004082	0.00131	-0.00102	0.00153	0.0006916
0.06372	5.65739e-06	6.21143e-06	1.7833e-05	0.000125852	5.04153e-05	6.65516e-05	-0.000881219	-0.000147158	-0.000174582	-0.000831929	-0.000577703	-0.00075739	-0.00192	0.00023478	0.00151	-0.0009516	0.00157	0.0007228
0.06383	3.81153e-06	9.7906e-06	1.18116e-05	0.000129601	5.40478e-05	7.5447e-05	-0.000917821	-0.000156681	-0.000191086	-0.000775519	-0.00063208	-0.000770778	-0.00164	0.0014	0.00164	-0.000884	0.00166	0.0008268
0.06393	6.28955e-06	1.61286e-05	8.74915e-06	0.000118644	4.92693e-05	7.98656e-05	-0.000961638	-0.000162991	-0.000205333	-0.000761863	-0.000670658	-0.000822916	-0.00125	0.00196	0.0017	-0.0007722	0.00168	0.0009204
0.06403	6.47936e-06	1.4886e-05	9.72206e-06	0.000118416	5.00867e-05	8.87115e-05	-0.000992441	-0.000184124	-0.000218817	-0.000740774	-0.000681669	-0.000853203	-0.0007852	0.0011	0.00168	-0.0006734	0.00173	0.0008788
0.06414	4.24635e-06	2.0325e-05	2.35061e-06	0.000120643	4.35045e-05	9.84935e-05	-0.00101294	-0.000201277	-0.000236337	-0.0006904	-0.000719027	-0.000844844	-0.0003068	0.00186	0.0016	-0.0005902	0.00176	0.0009152
0.06424	2.68765e-06	2.32556e-05	3.81427e-06	0.000112075	4.08946e-05	0.000104175	-0.00104302	-0.000207698	-0.000251911	-0.000635572	-0.000776762	-0.000886684	7.618e-05	0.00119	0.00146	-0.0005122	0.0018	0.00102
0.06435	7.47384e-06	2.75615e-05	1.62664e-07	0.000111168	3.84043e-05	0.000108258	-0.00108938	-0.000226213	-0.000270934	-0.000626404	-0.000793521	-0.000927446	0.0003406	-0.0002834	0.00128	-0.0004134	0.00181	0.00105
0.06445	9.09466e-06	3.39492e-05	-1.58898e-06	0.000105294	3.69183e-05	0.000116364	-0.00110247	-0.000242854	-0.000288338	-0.000611874	-0.00081087	-0.000911011	0.0005304	-0.00013286	0.00103	-0.0003302	0.00182	0.00103
0.06455	1.47955e-05	3.54613e-05	5.11078e-06	0.000101153	3.20326e-05	0.000121883	-0.00111904	-0.000252046	-0.000309771	-0.000538726	-0.00083957	-0.000943509	0.000585	-0.0006006	0.0008788	-0.00023296	0.00181	0.00114
0.06466	1.51072e-05	4.52824e-05	-1.04766e-06	9.76371e-05	2.71219e-05	0.000121849	-0.0011658	-0.000271897	-0.000329743	-0.000500174	-0.000879813	-0.000980182	0.000533	-0.0009932	0.0006994	-0.00016146	0.00183	0.00118
0.06476	1.6389e-05	4.84286e-05	4.0688e-06	9.47779e-05	2.53426e-05	0.000130852	-0.0011938	-0.000289478	-0.000349097	-0.000449716	-0.000869408	-0.000951627	0.0004628	-0.00101	0.0005434	-8.97e-05	0.00181	0.00114
0.06487	2.00692e-05	5.29794e-05	-4.66098e-07	8.82912e-05	1.8411e-05	0.000129394	-0.00120341	-0.000307508	-0.00037207	-0.000420317	-0.000897148	-0.000987481	0.0003276	-0.0006344	0.0004264	-1.8408e-05	0.00181	0.0013
0.06497	2.6069e-05	6.04769e-05	5.21763e-06	8.93188e-05	1.98514e-05	0.000134364	-0.00124216	-0.000324472	-0.00038614	-0.000393266	-0.000935778	-0.00100558	0.00014482	-5.538e-05	0.000351	5.07e-05	0.0018	0.00128
0.06508	2.32193e-05	6.03189e-05	8.54911e-06	7.97931e-05	9.36636e-06	0.000137916				-0.000348305	-0.000923741	-0.000971536	-9.126e-05	0.000572	0.0003276	0.0001157	0.00178	0.00135
0.06518	3.00361e-05	6.30775e-05	7.82294e-06	7.80892e-05	7.34154e-06	0.000136595				-0.000297439	-0.000940701	-0.00100787	-0.0003614	0.00144	0.0003562	0.00017446	0.00177	0.00145
0.06528	3.24046e-05	6.63967e-05	1.45379e-05	7.1669e-05	4.22866e-06	0.000138784				-0.000241526	-0.000974199	-0.00101066	-0.000637	0.00232	0.000429	0.0002301	0.00175	0.00142
0.06539	3.58597e-05	7.22542e-05	1.59189e-05	7.35667e-05	5.26948e-07	0.00012888				-0.000188124	-0.000949978	-0.000970667	-0.0008996	0.00359	0.00052	0.0002886	0.00174	0.00157
0.06549	4.34164e-05	7.53952e-05	1.50771e-05	6.61949e-05	-5.66833e-06	0.000136287				-0.000143565	-0.000978	-0.00101313	-0.00109	0.00482	0.0006058	0.0003406	0.00172	0.00154
0.0656	4.86408e-05	8.10884e-05	2.66027e-05	7.03383e-05	-6.25799e-06	0.000130618				-0.000106067	-0.000994682	-0.000994833	-0.0012	0.00553	0.0006838	0.0003822	0.00171	0.00165
0.0657	5.25782e-05	7.81397e-05	2.46115e-05	6.44945e-05	-6.57883e-06	0.00012498				-6.41613e-05	-0.000964434	-0.000954197	-0.00126	0.00576	0.0007644	0.0004446	0.00168	0.00165
0.0658	5.89156e-05	8.28834e-05	3.03441e-05	6.34628e-05	-1.08797e-05	0.000121823				-1.57869e-05	-0.000984138	-0.000997602	-0.00118	0.006	0.0008424	0.000481	0.00167	0.00176
0.06591	6.06472e-05	8.03953e-05	3.80516e-05	6.65888e-05	-1.10588e-05	0.000121566				2.67617e-05	-0.000996949	-0.000954951	-0.00103	0.00593	0.0008892	0.0005252	0.00165	0.00178
0.06601	6.0526e-05	8.39497e-05	4.06584e-05	6.36682e-05	-1.44163e-05	0.000114598				8.59915e-05	-0.000956885	-0.000909424	-0.0008632	0.00523	0.0008788	0.0005564	0.00165	0.00185
0.06612	6.54812e-05	8.18379e-05	4.5889e-05	6.56649e-05	-8.41839e-06	0.00010758				0.000128332	-0.000977621	-0.000939972	-0.0006708	0.00445	0.0008606	0.0006058	0.00162	0.00185
0.06622	6.74451e-05	7.87454e-05	5.28695e-05	6.29172e-05	-1.4262e-05	0.000104832				0.000179533	-0.000981709	-0.000896845	-0.0005044	0.00334	0.0008372	0.0006682	0.00163	0.00189
0.06633	6.73274e-05	7.70585e-05	5.80057e-05	6.76222e-05	-1.15211e-05	0.000100984				0.000219656	-0.000934621	-0.000861628	-0.0003536	0.00198	0.0007748	0.0007176	0.0016	0.00188
0.06643	6.94014e-05	8.23438e-05	6.0137e-05	7.06076e-05	-6.71549e-06	0.000100362				0.000280655	-0.000954598	-0.000866095	-0.00021008	0.000689	0.0007046	0.0007592	0.00158	0.0019
0.06653	6.91961e-05	7.59531e-05	6.34267e-05	6.73764e-05	-1.43132e-06	9.0624e-05				0.000314711	-0.000950015	-0.000836145	-8.554e-05	-0.0003016	0.0006396	0.000793	0.00156	0.0019
0.06664	7.47265e-05	7.58498e-05	6.39671e-05	7.4251e-05	-8.61079e-07	9.01184e-05				0.000357872	-0.000895731	-0.000771804	1.4482e-05	-0.0009854	0.000598	0.0008632	0.00156	0.00187
0.06674	7.06404e-05	7.21901e-05	6.89134e-05	7.63024e-05	4.34037e-06	8.55076e-05				0.000415916	-0.000911065	-0.00078456	8.554e-05	-0.00168	0.0005668	0.0009308	0.00151	0.00187
0.06685	6.88919e-05	6.66583e-05	7.10443e-05	7.74772e-05	9.41602e-06	7.99124e-05				0.000441608	-0.000900404	-0.000777011	0.00011882	-0.00212	0.0005408	0.0009854	0.00151	0.00185
0.06695	7.11097e-05	6.42049e-05	7.16517e-05	8.65097e-05	1.63737e-05	8.29012e-05				0.000495583	-0.000842607	-0.000688758	0.00011336	-0.00232	0.00052	0.00104	0.00142	0.00182
0.06705	6.79873e-05	5.87899e-05	6.9673e-05	8.68142e-05	2.09707e-05	7.50375e-05				0.000559193	-0.000839683	-0.000653641	5.98e-05	-0.00249	0.0005148	0.00114	0.00142	0.0018
0.06716	6.43603e-05	5.6755e-05	7.20687e-05	9.16938e-05	2.51111e-05	7.28138e-05				0.000604213	-0.000833552	-0.000657651	-2.86e-05	-0.00241	0.0005148	0.00119	0.00134	0.00174
0.06726	6.50099e-05	5.3609e-05	6.97038e-05	9.65868e-05	3.70509e-05	7.29376e-05				0.000648136	-0.000781364	-0.000636597	-9.594e-05	-0.00212	0.000533	0.00126	0.00132	0.00176
0.06737	5.93034e-05	4.66859e-05	6.85915e-05	0.000100732	3.79115e-05	7.55258e-05				0.000673201	-0.000738203	-0.000565933	-0.00015756	-0.0015	0.0005616	0.00134	0.00127	0.00165
0.06747	6.0223e-05	4.26006e-05	7.0751e-05	0.000106019	4.81692e-05	7.02196e-05				0.000674723	-0.000745559	-0.000515981	-0.00019578	-0.000767	0.0005694	0.00137	0.00119	0.00166
0.06758	5.81023e-05	4.17812e-05	6.60327e-05	0.000107119	4.92314e-05	7.22824e-05				0.000730851	-0.000703766	-0.000490755	-0.0001781	3.666e-05	0.0005746	0.00147	0.00114	0.00156
0.06768	5.1481e-05	3.86873e-05	6.45001e-05	0.000116244	5.54347e-05	7.15165e-05				0.000789902	-0.000643788	-0.000485101	-0.0001248	0.0007982	0.000572	0.0015	0.00107	0.0016
0.06778	5.13158e-05	3.55329e-05	6.12673e-05	0.000115221	6.65899e-05	7.34515e-05				0.000840551	-0.000610873	-0.000433326	-2.1268e-05	0.00144	0.0005616	0.00157	0.0009776	0.00147
0.06789	4.64976e-05	3.24266e-05	5.87706e-05	0.000115787	6.91642e-05	7.57806e-05				0.00084279	-0.00059831	-0.000388946	0.00012116	0.00172	0.0005356	0.0016	0.0009204	0.00151
0.06799	4.10233e-05	3.38864e-05	5.6696e-05	0.00012187	7.62634e-05	7.26873e-05				0.000849359	-0.000570547	-0.000336599	0.0002886	0.00167	0.0004992	0.00164	0.0008476	0.00142
0.0681	3.58875e-05	3.25798e-05	5.52124e-05	0.000122079	8.38195e-05	8.05401e-05				0.000938038	-0.000515343	-0.00028835	0.0004524	0.00155	0.0004368	0.00166	0.0007436	0.00142
0.0682	3.56781e-05	2.91796e-05	5.30379e-05	0.000123242	8.53601e-05	8.11154e-05				0.000971242	-0.000469698	-0.00027328	0.0006396	0.00117	0.0003562	0.00169	0.0006734	0.00139
0.0683	2.91491e-05	3.17473e-05	4.55682e-05	0.000127009	9.35245e-05	8.23484e-05				0.000953402	-0.000437014	-0.000229836	0.0007904	0.0007696	0.0002626	0.00169	0.0005954	0.00131
0.06841	3.14744e-05	2.79097e-05	4.54588e-05	0.000121625	9.72327e-05	8.61446e-05				0.00096576	-0.000412616	-0.000187731	0.0009308	0.0003926	0.00015314	0.0017	0.0005252	0.00137
0.06851	2.83487e-05	2.6145e-05	4.24858e-05	0.000125617	0.000101136	8.61612e-05				0.00105147	-0.000379788	-0.00014109	0.00104	-6.474e-05	4.238e-05	0.00168	0.0004446	0.00124
0.06862	2.58104e-05	2.88376e-05	3.66374e-05	0.000126172	0.000108321	9.29336e-05				0.00106233	-0.00033948	-0.000112738	0.00107	-0.0005434	-6.968e-05	0.00168	0.000364	0.00128
0.06872	2.69589e-05	2.56587e-05	3.26368e-05	0.000126037	0.000105243	9.46257e-05				0.00102991	-0.000293441	-4.87495e-05	0.00106	-0.0008138	-0.00018304	0.00166	0.0002808	0.00122
0.06883	2.13144e-05	2.30846e-05	2.81124e-05	0.000118421	0.000110911	9.94724e-05				0.00109821	-0.000251482	4.40268e-07	0.001	-0.0009854	-0.0002756	0.00164	0.0002067	0.00114
0.06893	2.73952e-05	2.42236e-05	3.18475e-05	0.000118105	0.000116734	0.000104433				0.00112966	-0.000202692	4.00341e-05	0.0008528	-0.0011	-0.0003666	0.0016	0.00013806	0.00119
0.06903	2.39709e-05	2.01813e-05	2.80877e-05	0.000114833	0.000109808	0.000105707				0.00109283	-0.000166732	9.25018e-05	0.0006682	-0.00103	-0.000429	0.00161	6.968e-05	0.00109
0.06914	2.3369e-05	2.82775e-05	2.05973e-05	0.000109861	0.000115661	0.00011044				0.00115296	-0.000127477	0.000134105	0.0004706	-0.0008216	-0.000468	0.00157	1.1206e-05	0.00102
0.06924	2.47269e-05	2.78143e-05	1.78577e-05	0.000109393	0.00010824	0.000112709				0.00117514	-7.29778e-05	0.000177793	0.000299	-0.0005538	-0.0004732	0.00156	-6.344e-05	0.00103
0.06935	2.1868e-05	3.12206e-05	1.94269e-05	0.000103388	0.000112447	0.000110665				0.00113828	-2.62353e-05	0.000231905	0.00013104	-0.00021372	-0.000442	0.00152	-0.0001274	0.0009542
0.06945	2.28733e-05	3.31605e-05	1.73896e-05	9.90628e-05	0.000110673	0.000117388				0.00117366	5.44065e-06	0.000274229	-1.5132e-05	0.00019448	-0.0003952	0.00152	-0.00018434	0.0008528
0.06956	3.22091e-05	4.4194e-05	1.68016e-05	9.13553e-05	0.0001124	0.000122192				0.0012065	6.08963e-05	0.000321021	-9.152e-05	0.0005876	-0.000325	0.00148	-0.00025428	0.000832
0.06966	2.7123e-05	4.4699e-05	1.36556e-05	8.77104e-05	0.000107499	0.000118517				0.00114647	0.000101643	0.000382405	-0.00010166	0.0008788	-0.00023322	0.00148	-0.000312	0.0007748
0.06976	3.14864e-05	5.39663e-05	1.62034e-05	8.37583e-05	0.000103866	0.000120981				0.00118877	0.000135481	0.000408396	-3.25e-05	0.0009802	-0.00014846	0.00144	-0.000364	0.0006812
0.06987	3.5585e-05	5.91135e-05	1.69789e-05	7.47517e-05	0.000100311	0.000123215				0.00121578	0.000200637	0.000459971	8.684e-05	0.0008762	-6.864e-05	0.00145	-0.0004186	0.0005772
0.06997	3.68467e-05	6.52767e-05	1.97529e-05	7.18033e-05	9.8521e-05	0.0001247				0.00115497	0.000232221	0.000503794	0.0002678	0.000637	7.956e-06	0.00144	-0.0004654	0.000507
0.07008	3.82225e-05		1.30893e-05	6.38807e-05	8.79524e-05	0.000118788				0.00119769	0.000269988	0.000529163	0.0004992	0.0002808	5.226e-05	0.0014	-0.0005148	0.0004238
0.07018	4.29004e-05		2.17844e-05	5.69779e-05	8.78058e-05	0.000126724				0.00120541	0.000318495	0.000565411	0.0007722	-0.00015236	8.528e-05	0.00142	-0.0005798	0.0003666
0.07028	4.45003e-05		2.14795e-05	4.89628e-05	8.77277e-05	0.000123113				0.00113285	0.000348578	0.000607763	0.00107	-0.0006266	8.008e-05	0.00137	-0.00065	0.0002886
0.07039	4.85432e-05		2.2574e-05	4.83353e-05	8.65438e-05	0.000121825				0.00116741	0.000393818	0.000655861	0.00135	-0.00112	5.798e-05	0.00139	-0.000702	0.00020098
0.07049	4.88515e-05		2.75588e-05	3.64616e-05	7.93894e-05	0.000115027				0.00117013	0.000424185	0.000704802	0.00159	-0.00153	8.45e-06	0.00134	-0.0007462	0.00010478
0.0706	5.46901e-05		2.98192e-05	3.22403e-05	7.76525e-05	0.000111908				0.00111785	0.000478989	0.000738906	0.00178	-0.00186	-7.852e-05	0.00133	-0.0008112	2.678e-05
0.0707	5.7757e-05		3.65515e-05	3.32442e-05	7.5907e-05	0.000111134				0.0011257	0.000512211	0.000750962	0.00188	-0.00208	-0.00016588	0.0013	-0.0008866	-5.954e-05
0.0708	6.10131e-05		3.19516e-05	2.57978e-05	6.81854e-05	0.000108919				0.00112776	0.000574055	0.000792803	0.0019	-0.00221	-0.0002652	0.00125	-0.0009386	-0.00014898
0.07091	6.37621e-05		4.15279e-05	1.81606e-05	6.82047e-05	0.000104122				0.00107105	0.000623275	0.00082693	0.00188	-0.00223	-0.0003718	0.00124	-0.0009776	-0.00022516
0.07101	5.8937e-05		4.17762e-05	1.65122e-05	6.73043e-05	9.93762e-05				0.0010641	0.000641135	0.00086744	0.00177	-0.00216	-0.000468	0.00116	-0.00107	-0.0002912
0.07112	6.38078e-05		4.6872e-05	1.39409e-05	6.17538e-05	9.4942e-05				0.00107881	0.000663433	0.000893367	0.00164	-0.00195	-0.0005434	0.00112	-0.00112	-0.0003536
0.07122	6.97388e-05		5.0452e-05	5.22467e-06	6.39583e-05	9.27098e-05				0.00101889	0.000686008	0.000899562	0.00145	-0.00164	-0.0006084	0.00109	-0.00116	-0.0004134
0.07133	7.50415e-05		5.8814e-05	4.40575e-06	6.33428e-05	8.21263e-05				0.000980035	0.00073207	0.000956903	0.00125	-0.0012	-0.0006656	0.00101	-0.00125	-0.0004862
0.07143	7.07593e-05		6.14326e-05	5.63397e-06	6.36613e-05	8.09023e-05				0.000996105	0.000797447	0.000990297	0.00108	-0.000728	-0.0007124	0.000949	-0.00127	-0.000559
0.07153	7.87598e-05		6.31442e-05	3.20459e-06	6.2523e-05	7.65593e-05				0.000971925	0.000805319	0.000989424	0.0009074	-0.0003016	-0.0007176	0.0009074	-0.00135	-0.000637
0.07164	7.46704e-05		6.60347e-05	1.9731e-07	6.27812e-05	6.4788e-05				0.000902968	0.000821538	0.000992817	0.0007904	8.112e-05	-0.0007098	0.0008268	-0.00139	-0.0006734
0.07174	7.66946e-05		7.08907e-05	4.47039e-06	6.44786e-05	6.42231e-05				0.0008835	0.000836418	0.00105289	0.0006942	0.0003094	-0.0007072	0.0007462	-0.00144	-0.0006968
0.07185	8.25604e-05		7.47911e-05	-7.13576e-07	6.6057e-05	5.71916e-05				0.000883319	0.000881631	0.00107025	0.0006552	0.0003822	-0.0007124	0.000689	-0.00147	-0.0007488
0.07195	8.05887e-05		7.47571e-05	-1.60796e-06	6.68239e-05	4.78523e-05				0.000854622	0.00091913	0.00105609	0.0005954	0.0003718	-0.0007046	0.0006136	-0.00151	-0.0008346
0.07205	7.78353e-05		7.6877e-05	5.58234e-06	7.09898e-05	4.85349e-05				0.00080202	0.000899039	0.00108896	0.000624	0.0003146	-0.0006812	0.0005434	-0.00154	-0.0008684
0.07216	8.08627e-05		7.77651e-05	6.25464e-06	7.02682e-05	3.75482e-05				0.000764244	0.000914365	0.00114119	0.0006942	0.00019058	-0.0006578	0.0004576	-0.00156	-0.000871
0.07226	7.87063e-05		8.29267e-05	4.88295e-06	7.3741e-05	3.3664e-05				0.000755997	0.000961144	0.00110604	0.00078	5.226e-05	-0.00065	0.0003692	-0.0016	-0.0009594
0.07237	7.81388e-05		7.80641e-05	1.01777e-05	7.92397e-05	2.64925e-05				0.000719044	0.000978245	0.00111886	0.0008762	-0.00014404	-0.0006526	0.000299	-0.0016	-0.00102
0.07247	7.65479e-05		8.41153e-05	1.08699e-05	7.64955e-05	1.91084e-05				0.000679234	0.000957923	0.0011781	0.0009204	-0.0003718	-0.00065	0.00021424	-0.0016	-0.0009828
0.07258	7.33205e-05		8.38794e-05	1.39258e-05	8.46113e-05	2.04068e-05				0.000639223	0.000981269	0.0011376	0.0009932	-0.0006058	-0.0006344	0.00015444	-0.00162	-0.00108
0.07268	7.40228e-05		7.90714e-05	1.65585e-05	8.62485e-05	1.68853e-05				0.000586106	0.00103322	0.00115208	0.00108	-0.0008918	-0.0006266	9.022e-05	-0.00162	-0.00113
0.07278	7.02629e-05		8.05593e-05	1.63288e-05	8.87732e-05	6.29992e-06				0.000559702	0.00101356	0.00118623	0.00108	-0.00108	-0.000637	1.5444e-05	-0.00163	-0.00111
0.07289	7.20782e-05		7.94671e-05	2.19582e-05	9.23287e-05	9.25539e-06				0.000529724	0.00100923	0.00114569	0.00108	-0.00125	-0.0006266	-4.16e-05	-0.0016	-0.00124
0.07299	6.99449e-05		7.62742e-05	2.52655e-05	9.87168e-05	6.33862e-06				0.000487319	0.0010479	0.00114557	0.00109	-0.00137	-0.0006006	-0.00011414	-0.00161	-0.00124
0.0731	6.793e-05		7.89735e-05	2.54388e-05	9.3237e-05	6.67633e-06				0.000458085	0.00106181	0.00118316	0.00101	-0.00129	-0.0005616	-0.00015938	-0.00159	-0.00128
0.0732	6.06989e-05		7.84179e-05	2.77456e-05	0.000100112	1.15267e-06				0.000404014	0.0010374	0.00114464	0.000949	-0.00123	-0.0005252	-0.00022906	-0.00158	-0.00135
0.0733	6.0939e-05		7.22131e-05	2.54457e-05	0.00010358	2.65832e-06				0.000368838	0.00105318	0.00113188	0.0009074	-0.00106	-0.0004706	-0.0002938	-0.00157	-0.00136
0.07341	6.05727e-05		6.93495e-05	3.23828e-05	0.000101568	-1.98938e-08				0.000323064	0.00108089	0.00116859	0.000832	-0.0008814	-0.0004316	-0.0003406	-0.00156	-0.00146
0.07351	5.25642e-05		6.83056e-05	2.90359e-05	0.000104983	-2.58346e-06				0.000276306	0.00105318	0.00112199	0.0007774	-0.0007488	-0.0003744	-0.0003952	-0.00153	-0.00143
0.07362	5.15724e-05		6.54472e-05	3.44047e-05	0.000102425	5.3797e-06				0.000239639	0.00104395	0.00109889	0.0007514	-0.0006162	-0.0003302	-0.0004524	-0.00152	-0.00153
0.07372	5.15045e-05		6.39078e-05	3.60001e-05	0.000105203	8.47402e-06				0.000194344	0.00108059	0.00113345	0.0007384	-0.0004862	-0.0002886	-0.0004914	-0.00149	-0.00153
0.07383	4.59533e-05		5.85798e-05	3.46453e-05	0.000103951	6.43981e-06				0.000153656	0.00105392	0.00110361	0.0007124	-0.0003458	-0.0002678	-0.0005278	-0.00151	-0.00159
0.07393	4.19304e-05		6.0843e-05	3.63496e-05	0.000101421	8.4337e-06				0.000116824	0.0010188	0.00105517	0.0006968	-0.00022646	-0.00025792	-0.0005798	-0.00145	-0.00159
0.07403	4.04763e-05		5.38539e-05	3.45194e-05	0.000108461	1.20275e-05				6.83035e-05	0.00102789	0.00108363	0.000702	-0.0001235	-0.0002626	-0.0006344	-0.00146	-0.00163
0.07414	4.18858e-05		5.36804e-05	3.4403e-05	0.00010587	1.37666e-05				3.49465e-05	0.00103383	0.00106316	0.0007384	-6.864e-05	-0.0002834	-0.000689	-0.00141	-0.00163
0.07424	3.81202e-05		4.5633e-05	3.56806e-05	0.000101634	1.73595e-05				-9.40812e-06	0.000996112	0.000996521	0.000767	-5.512e-05	-0.0003094	-0.0007306	-0.00142	-0.00165
0.07435	3.65662e-05		4.73669e-05	3.17634e-05	9.99569e-05	2.00975e-05				-5.03689e-05	0.000976151	0.000996915	0.000767	-9.334e-05	-0.000351	-0.0007696	-0.00137	-0.00165
0.07445	3.81581e-05		4.31148e-05	3.17351e-05	9.70648e-05	2.43116e-05				-8.828e-05	0.000988385	0.00101199	0.0007774	-0.00017706	-0.00039	-0.0008372	-0.00135	-0.00167
0.07455	3.45348e-05		3.99382e-05	2.58022e-05	9.59974e-05	2.70056e-05				-0.000126797	0.000963981	0.000944009	0.00078	-0.000286	-0.000429	-0.0008996	-0.00134	-0.00165
0.07466	3.40504e-05		3.90253e-05	2.29341e-05	9.37782e-05	3.05692e-05				-0.000172782	0.00092242	0.000903379	0.0007514	-0.0003926	-0.0004654	-0.0009334	-0.00129	-0.00164
0.07476	3.45812e-05		3.84393e-05	1.65371e-05	8.77675e-05	3.18074e-05				-0.000215012	0.000910778	0.000896725	0.0007098	-0.0004576	-0.0004784	-0.0009854	-0.00129	-0.00165
0.07487	3.32072e-05		3.63404e-05	1.67632e-05	8.53542e-05	3.59652e-05				-0.00025121	0.000903208	0.000885904	0.0006396	-0.000481	-0.0004966	-0.00107	-0.00121	-0.00161
0.07497	3.70978e-05		3.52921e-05	1.02824e-05	8.32304e-05	3.83594e-05				-0.000290474	0.000882484	0.000836057	0.0005902	-0.000442	-0.0005018	-0.00111	-0.00118	-0.00161
0.07508	3.99773e-05		3.71259e-05	1.13121e-05	8.02734e-05	3.50062e-05				-0.000319924	0.000835501	0.000776693	0.0004992	-0.000351	-0.0004992	-0.00116	-0.00114	-0.00155
0.07518	3.5938e-05		3.82293e-05	2.59666e-06	8.00932e-05	3.77112e-05				-0.000338927	0.000829276	0.000760752	0.0003614	-0.00023582	-0.0004914	-0.00125	-0.00107	-0.00157
0.07528	4.13474e-05		3.68106e-05	-4.29941e-07	7.01276e-05	3.92151e-05				-0.00038125	0.000816476	0.000754408	0.00024544	-8.476e-05	-0.0004576	-0.00125	-0.00106	-0.0015
0.07539	3.74955e-05		3.93887e-05	-4.78353e-06	6.95739e-05	3.81175e-05				-0.000419665	0.000783968	0.000709279	0.00012506	0.00010582	-0.0004134	-0.00133	-0.0009828	-0.00149
0.07549	4.49061e-05		4.22151e-05	-6.26026e-06	6.59244e-05	4.10707e-05				-0.000460903	0.000744145	0.000674087	9.386e-06	0.0003016	-0.0003588	-0.00137	-0.0009126	-0.00145
0.0756	4.68696e-05		4.15365e-05	-1.41098e-05	6.54311e-05	4.1613e-05				-0.000496672	0.000708243	0.000612572	-0.00011206	0.000507	-0.0003042	-0.00141	-0.0008866	-0.0014
0.0757	4.81212e-05		4.55757e-05	-1.26003e-05	5.6065e-05	3.87606e-05				-0.00051514	0.000673987	0.000590748	-0.00022282	0.0006994	-0.0002418	-0.00145	-0.0008086	-0.00137
0.0758	5.07808e-05		4.96234e-05	-1.84444e-05	5.428e-05	3.8704e-05				-0.000523576	0.000671669	0.000556663	-0.0003016	0.0008814	-0.00016692	-0.00148	-0.000715	-0.00131
0.07591	5.49473e-05		5.44988e-05	-2.32041e-05	5.0218e-05	3.82429e-05				-0.000552919	0.000636416	0.000533994	-0.0003614	0.0009776	-9.88e-05	-0.00152	-0.00065	-0.00134
0.07601	5.54907e-05		5.23921e-05	-1.98563e-05	4.53764e-05	3.65235e-05				-0.000612381	0.000587001	0.000495985	-0.0003926	0.00102	-2.704e-05	-0.00153	-0.000611	-0.00121
0.07612	5.56067e-05		5.53339e-05	-2.53114e-05	4.02307e-05	3.25089e-05				-0.00062769	0.000551135	0.000463066	-0.0003926	0.00102	3.198e-05	-0.00155	-0.000533	-0.00126
0.07622	6.35218e-05		6.2179e-05	-2.87806e-05	3.58669e-05	2.64448e-05				-0.000641653	0.000520534	0.000416679	-0.000364	0.0009282	9.334e-05	-0.00156	-0.000455	-0.00118
0.07633	6.5537e-05		6.21007e-05	-2.47594e-05	3.57401e-05	2.40693e-05				-0.000657844	0.000480405	0.000367123	-0.0003068	0.0007644	0.00014118	-0.00157	-0.000377	-0.00115
0.07643	6.74269e-05		6.57241e-05	-2.95962e-05	3.47885e-05	1.81551e-05				-0.000689477	0.000445507	0.000327055	-0.00024414	0.0005746	0.0001859	-0.00157	-0.0002938	-0.00115
0.07653	6.51766e-05		6.50779e-05	-2.90775e-05	2.57702e-05	1.41955e-05				-0.000723386	0.000416516	0.000292513	-0.00016484	0.000364	0.00022776	-0.00156	-0.0002288	-0.00105
0.07664	7.2657e-05		7.40849e-05	-2.63669e-05	2.75555e-05	1.1634e-05				-0.000713729	0.00037708	0.00024655	-7.618e-05	0.00016172	0.0002626	-0.00156	-0.0001638	-0.00106
0.07674	7.07677e-05		7.15488e-05	-2.65369e-05	2.71491e-05	1.04459e-05				-0.00072639	0.000335187	0.000216926	7.488e-06	-1.365e-05	0.0002886	-0.00156	-9.568e-05	-0.00102
0.07685	7.16616e-05		7.71291e-05	-2.9915e-05	2.1857e-05	4.72611e-06				-0.000770007	0.000296968	0.000168393	6.864e-05	-0.00014638	0.0003172	-0.00153	-2.938e-05	-0.0009152
0.07695	7.56811e-05		7.59269e-05	-2.7804e-05	2.42047e-05	-4.14144e-06				-0.000784945	0.000257964	0.000138404	9.802e-05	-0.0002262	0.0003562	-0.00154	3.744e-05	-0.0009126
0.07706	7.17846e-05		8.04115e-05	-2.13228e-05	1.84919e-05	-4.86283e-06				-0.000762209	0.000221577	9.61504e-05	0.00011986	-0.0002288	0.000377	-0.00151	0.00010322	-0.000897
0.07716	7.32927e-05		7.71493e-05	-2.23347e-05	2.11643e-05	-1.20843e-05				-0.000778987	0.000185608	5.29222e-05	0.00010842	-0.0001716	0.0003926	-0.00151	0.00017056	-0.0007956
0.07726	7.4457e-05		8.04848e-05	-2.08287e-05	2.11369e-05	-1.08256e-05				-0.000826799	0.000135315	1.67956e-05	7.748e-05	-4.888e-05	0.0003874	-0.00147	0.00022646	-0.0007462
0.07737	7.50505e-05		8.44942e-05	-1.60141e-05	1.95789e-05	-1.39406e-05				-0.000793713	0.000101172	-1.15847e-05	9.308e-07	0.00012974	0.0003978	-0.00148	0.0002912	-0.0007254
0.07747	7.22532e-05		8.08844e-05	-1.19762e-05	2.24028e-05	-1.98781e-05				-0.000789002	6.6816e-05	-5.84315e-05	-6.89e-05	0.0003666	0.0003874	-0.00143	0.0003432	-0.0006734
0.07758	7.32749e-05		8.38951e-05	-1.03678e-05	2.3955e-05	-1.95702e-05				-0.000829609	2.51583e-05	-9.37236e-05	-0.00018408	0.0006578	0.0003796	-0.00144	0.000403	-0.000585
0.07768	6.64025e-05		8.03559e-05	-6.88664e-06	2.3154e-05	-2.6671e-05				-0.000820442	-6.04075e-06	-0.000130435	-0.0003276	0.0009906	0.0003744	-0.00138	0.0004628	-0.0004888
0.07778	6.81699e-05		8.14331e-05	-5.60133e-06	2.28532e-05	-2.42173e-05				-0.000786656	-5.04645e-05	-0.000181337	-0.0004394	0.00124	0.0003796	-0.00139	0.00052	-0.0004446
0.07789	6.63067e-05		7.72387e-05	2.62451e-06	2.8254e-05	-2.73782e-05				-0.000801146	-8.16858e-05	-0.000212049	-0.0005512	0.00148	0.000377	-0.00135	0.0005876	-0.0003822
0.07799	6.64344e-05		7.94914e-05	2.25352e-06	2.88896e-05	-2.75817e-05				-0.000837728	-0.000126768	-0.000245068	-0.000637	0.00162	0.0003796	-0.00134	0.0006422	-0.0003198
0.0781	5.88393e-05		8.0963e-05	9.23751e-06	3.07904e-05	-2.95576e-05				-0.000783764	-0.000163742	-0.000301354	-0.0006864	0.00171	0.0003874	-0.00132	0.0006838	-0.00024778
0.0782	6.01454e-05		7.54688e-05	1.11594e-05	3.02369e-05	-3.1635e-05				-0.000766663	-0.000201872	-0.000319932	-0.0007644	0.00171	0.0003848	-0.00128	0.000728	-0.00017134
0.0783	5.53249e-05		7.4939e-05	1.7903e-05	3.24631e-05	-2.94504e-05				-0.000794714	-0.000232877	-0.000341461	-0.000806	0.00167	0.0003874	-0.00128	0.0007956	-0.0001001
0.07841	5.07966e-05		7.46937e-05	2.19879e-05	3.77071e-05	-3.00511e-05				-0.00078744	-0.000262484	-0.000379646	-0.0007852	0.00156	0.0003848	-0.00122	0.0008632	-2.5558e-05
0.07851	4.90202e-05		6.94825e-05	2.627e-05	3.59683e-05	-2.61346e-05				-0.000730439	-0.000302608	-0.000405811	-0.000806	0.00143	0.00039	-0.00122	0.0009022	6.682e-05
0.07862	4.53723e-05		6.66433e-05	2.61945e-05	3.79321e-05	-2.53013e-05				-0.000733675	-0.000342706	-0.000440204	-0.0007982	0.00125	0.0004004	-0.00118	0.0009386	0.00013182
0.07872	4.42332e-05		6.54968e-05	3.63823e-05	4.29783e-05	-2.35551e-05				-0.000755768	-0.000379926	-0.000485901	-0.0007878	0.00105	0.000416	-0.00114	0.00101	0.00022126
0.07883	4.08872e-05		6.17452e-05	3.28532e-05	4.00033e-05	-1.93228e-05				-0.000694742	-0.000421469	-0.000507987	-0.0007696	0.0009152	0.0004368	-0.00113	0.00108	0.000286
0.07893	3.83244e-05		5.95486e-05	3.64587e-05	4.55798e-05	-1.59673e-05				-0.000665953	-0.000442839	-0.000520674	-0.000754	0.0007644	0.0004602	-0.00106	0.00111	0.0003458
0.07903	3.54323e-05		5.69371e-05	4.61699e-05	4.29742e-05	-1.60705e-05				-0.000663841	-0.000467436	-0.000536845	-0.0007436	0.0006552	0.0004914	-0.00103	0.00118	0.0004238
0.07914	3.63548e-05		5.64015e-05	4.12171e-05	4.51776e-05	-1.02557e-05				-0.000680093	-0.000483909	-0.000597322	-0.000741	0.0005928	0.00052	-0.0009932	0.00123	0.0004836
0.07924	3.31399e-05		4.67771e-05	4.86261e-05	4.49353e-05	-9.62351e-06				-0.000634078	-0.000524478	-0.000627586	-0.0007228	0.0005694	0.0005538	-0.0009178	0.00125	0.000533
0.07935	3.17841e-05		4.26397e-05	4.70037e-05	4.34387e-05	-2.61409e-06				-0.000571549	-0.000560112	-0.00061843	-0.0007254	0.0005928	0.0005954	-0.000858	0.00133	0.0005694
0.07945	2.93368e-05		4.41368e-05	4.94492e-05	4.61838e-05	6.97197e-07				-0.000573182	-0.000593958	-0.000633505	-0.0007202	0.000637	0.0006344	-0.0008216	0.00135	0.00065
0.07955	2.49514e-05		3.89976e-05	5.32274e-05	4.70335e-05	4.80654e-06				-0.000555082	-0.00059452	-0.000671887	-0.0007254	0.0006968	0.0006812	-0.000754	0.00141	0.0007306
0.07966	2.65893e-05		3.83518e-05	5.22617e-05	4.3904e-05	1.12319e-05				-0.000551876	-0.000614309	-0.000705507	-0.0007176	0.0007748	0.0007202	-0.0006864	0.00144	0.0007774
0.07976	3.00564e-05		3.64198e-05	5.67094e-05	3.90359e-05	8.6899e-06				-0.000492893	-0.000656078	-0.000695332	-0.0007098	0.0008632	0.0007462	-0.0006266	0.00147	0.0007826
0.07987	2.31908e-05		2.95538e-05	5.53254e-05	4.38336e-05	1.9715e-05				-0.000451656	-0.000687047	-0.000692578	-0.0006838	0.0009438	0.0007774	-0.0005668	0.00151	0.0008346
0.07997	2.39977e-05		2.82003e-05	5.67414e-05	3.82975e-05	1.65146e-05				-0.000422642	-0.000684778	-0.000740474	-0.0006578	0.0009984	0.0008164	-0.0004992	0.00153	0.000923
0.08008	2.58223e-05		2.71183e-05	5.61559e-05	3.51951e-05	2.58357e-05				-0.000427597	-0.000704162	-0.000771937	-0.0006162	0.00105	0.0008346	-0.0004186	0.00157	0.0009672
0.08018	2.6243e-05		2.70293e-05	5.5321e-05	3.48826e-05	3.12993e-05				-0.000394162	-0.000738479	-0.000731736	-0.0005668	0.00109	0.000832	-0.000338	0.00156	0.000962
0.08028	2.37754e-05		2.92653e-05	5.37588e-05	2.80072e-05	3.30981e-05				-0.000368424	-0.000747346	-0.000750015	-0.0005148	0.00106	0.0008268	-0.0002678	0.0016	0.00103
0.08039	2.2605e-05		2.68502e-05	5.24688e-05	2.75655e-05	3.50628e-05				-0.000302893	-0.000748466	-0.000786812	-0.000468	0.00103	0.0008242	-0.00020124	0.00159	0.00108
0.08049	2.94431e-05		2.38887e-05	5.45657e-05	2.58737e-05	4.10245e-05				-0.000253073	-0.000761003	-0.000778876	-0.0004238	0.0009802	0.000806	-0.00013494	0.00162	0.00107
0.0806	2.75382e-05		2.7569e-05	5.20265e-05	1.82098e-05	4.4908e-05				-0.00023645	-0.000797047	-0.000753012	-0.0004108	0.000897	0.0007722	-6.864e-05	0.0016	0.00113
0.0807	2.70503e-05		2.34317e-05	5.30534e-05	1.65893e-05	4.55191e-05				-0.000181729	-0.00078801	-0.000783973	-0.000377	0.0008294	0.0007384	-1.5236e-05	0.00163	0.00122
0.0808	2.75108e-05		2.70733e-05	4.62002e-05	1.3156e-05	5.08504e-05				-0.00014523	-0.000782167	-0.000806053	-0.0003614	0.0007826	0.0007254	5.486e-05	0.00161	0.0012
0.08091	3.64089e-05		3.00607e-05	4.88497e-05	7.46134e-06	4.83614e-05				-0.000128889	-0.000804186	-0.000762049	-0.0003666	0.000741	0.0006994	0.00011128	0.00162	0.00129
0.08101	4.06722e-05		2.58752e-05	4.3979e-05	8.85171e-06	5.08156e-05				-9.11907e-05	-0.000818578	-0.000744528	-0.0003692	0.000702	0.0006552	0.00017264	0.00158	0.00131
0.08112	3.85237e-05		3.20297e-05	4.55676e-05	1.92012e-06	5.49584e-05				-3.72431e-05	-0.000797822	-0.000790242	-0.0003978	0.0006838	0.000624	0.00023764	0.00161	0.00132
0.08122	4.20457e-05		3.03499e-05	4.23567e-05	-2.92458e-06	5.34303e-05				-1.73683e-05	-0.000799943	-0.000773444	-0.0004316	0.0006734	0.000598	0.0002834	0.00156	0.00142
0.08133	4.17944e-05		3.03384e-05	3.62603e-05	-1.76695e-06	5.62041e-05				3.79882e-05	-0.000817078	-0.000730875	-0.000494	0.0006838	0.000572	0.0003406	0.00157	0.00137
0.08143	4.67886e-05		3.43992e-05	4.87592e-05	-9.09674e-06	5.04538e-05				7.05552e-05	-0.000799938	-0.000736147	-0.0005226	0.0006968	0.0005564	0.0003978	0.00152	0.00147
0.08153	4.64069e-05		3.27355e-05	4.16763e-05	-5.29598e-06	5.4478e-05				0.0001161	-0.000778293	-0.000755139	-0.0005642	0.0007046	0.00052	0.0004394	0.00153	0.00147
0.08164	4.9781e-05		3.597e-05	4.3729e-05	-9.32997e-06	5.52077e-05				0.000160829	-0.000794635	-0.000734444	-0.0005954	0.0007176	0.0004992	0.000507	0.00149	0.00152
0.08174	4.81061e-05		4.24742e-05	4.37054e-05	-9.51195e-06	5.45292e-05				0.000192944	-0.000789108	-0.000675091	-0.0005824	0.0007384	0.0004966	0.0005512	0.00149	0.00152
0.08185	4.96679e-05		4.19513e-05	4.01514e-05	-1.78326e-05	5.56095e-05				0.000253661	-0.000752259	-0.000702261	-0.0005928	0.0007514	0.0004888	0.0005928	0.00146	0.00157
0.08195	5.20425e-05		4.41939e-05	4.60046e-05	-1.8542e-05	5.14575e-05				0.000282287	-0.000740558	-0.000705806	-0.0005902	0.0007332	0.000481	0.0006214	0.00142	0.00156
0.08205	5.3491e-05		4.73823e-05	4.54832e-05	-1.09273e-05	5.46976e-05				0.000304444	-0.000753334	-0.000645773	-0.000559	0.0007072	0.0004862	0.000676	0.00143	0.00159
0.08216	5.29621e-05		4.45145e-05	4.61097e-05	-1.69363e-05	4.86412e-05				0.000362235	-0.00072526	-0.000611289	-0.0005252	0.0006708	0.0004914	0.0007514	0.00137	0.0016
0.08226	5.30943e-05		4.97401e-05	5.3813e-05	-1.68768e-05	5.03633e-05				0.000392491	-0.00069624	-0.000611642	-0.0004706	0.0006292	0.0004836	0.0007852	0.00138	0.00161
0.08237	5.8935e-05		5.16819e-05	4.96276e-05	-1.43069e-05	4.8188e-05				0.000414076	-0.000693278	-0.000621438	-0.0004186	0.0005616	0.0004628	0.0008242	0.00131	0.00161
0.08247	5.56947e-05		5.23361e-05	5.16722e-05	-1.24937e-05	4.61387e-05				0.000441517	-0.000689103	-0.000568499	-0.0003744	0.0004706	0.000442	0.0008684	0.0013	0.0016
0.08258	5.84173e-05		5.68956e-05	5.65325e-05	-9.1424e-06	4.45923e-05				0.000495786	-0.000663504	-0.00050655	-0.0003068	0.000351	0.0004238	0.0009386	0.00127	0.00161
0.08268	5.6125e-05		5.89443e-05	6.20542e-05	-1.23966e-05	4.56313e-05				0.000555526	-0.00062303	-0.000487907	-0.0002262	0.00024232	0.0004186	0.0009828	0.00121	0.00157
0.08278	5.7917e-05		5.8439e-05	6.16435e-05	-3.68427e-06	4.46809e-05				0.000594243	-0.000614957	-0.000496018	-0.0001612	0.00012168	0.0003952	0.001	0.00121	0.00159
0.08289	5.98875e-05		6.46754e-05	6.49906e-05	-6.35755e-06	3.65721e-05				0.000638951	-0.000617186	-0.000477055	-9.256e-05	6.11e-06	0.0003718	0.00107	0.00114	0.00154
0.08299	5.26801e-05		5.94048e-05	7.25259e-05	-3.11503e-06	4.19181e-05				0.000647644	-0.000587186	-0.000435001	-1.5574e-05	-0.00010816	0.0003484	0.00114	0.00108	0.00155
0.0831	5.91681e-05		5.79951e-05	7.3749e-05	3.94825e-06	4.49479e-05				0.000644172	-0.00053734	-0.000364974	2.2568e-05	-0.00020384	0.0003276	0.00115	0.00107	0.00147
0.0832	5.45963e-05		6.35249e-05	7.73746e-05	2.22153e-06	4.45746e-05				0.000695998	-0.000513701	-0.000333358	9.178e-05	-0.0002938	0.0003016	0.00121	0.0009958	0.00152
0.0833	4.86353e-05		6.05262e-05	8.46654e-05	3.80617e-06	4.46752e-05				0.000763254	-0.000511858	-0.000303475	0.00015106	-0.0003718	0.0002704	0.00125	0.0009386	0.00141
0.08341	5.47717e-05		5.97647e-05	8.75576e-05	8.48662e-06	4.71393e-05				0.000785462	-0.000490052	-0.000268732	0.00018798	-0.0004186	0.00024544	0.00127	0.0009022	0.00145
0.08351	4.94356e-05		5.74466e-05	8.83758e-05	1.72372e-05	4.52756e-05				0.00080903	-0.000456884	-0.000264694	0.00026	-0.0004368	0.00023114	0.00134	0.0008424	0.00137
0.08362	4.73988e-05		6.07874e-05	9.47022e-05	1.78686e-05	4.51682e-05				0.000797536	-0.000416293	-0.000241307	0.00025896	-0.000416	0.00020462	0.00132	0.0007644	0.00137
0.08372	4.3667e-05		5.46723e-05	9.6424e-05	2.48491e-05	4.6545e-05				0.000855642	-0.000378726	-0.000175274	0.0003016	-0.0003718	0.00018356	0.00138	0.000702	0.00134
0.08383	4.63787e-05		5.8611e-05	9.54207e-05	2.77579e-05	4.73526e-05				0.000899211	-0.000351172	-0.000113995	0.0003042	-0.0002964	0.00015548	0.00139	0.00065	0.00126
0.08393	4.11661e-05		5.40474e-05	0.000101392	2.71543e-05	5.28391e-05				0.000911094	-0.000320812	-8.91757e-05	0.0003198	-0.0002236	0.00012272	0.00142	0.0005902	0.0013
0.08403	4.03439e-05		5.31097e-05	0.000101842	3.1701e-05	5.06715e-05				0.000896023	-0.000300249	-6.99412e-05	0.0003172	-0.00014456	9.62e-05	0.00145	0.0005174	0.00119
0.08414	3.88341e-05		5.08822e-05	0.000105275	3.3478e-05	5.42725e-05				0.00093348	-0.00026181	-1.24179e-05	0.0003484	-8.06e-05	6.24e-05	0.00144	0.0004498	0.00118
0.08424	2.80425e-05		4.54998e-05	0.00011039	3.98661e-05	5.85505e-05				0.000983629	-0.000229432	1.8716e-05	0.0003484	-3.77e-05	2.3712e-05	0.00149	0.0003796	0.00117
0.08435	3.2545e-05		4.41651e-05	0.000112094	3.77083e-05	6.64106e-05				0.000976079	-0.000168233	5.41252e-05	0.0003536	-1.2142e-05	-1.144e-05	0.00146	0.000312	0.00108
0.08445	2.87468e-05		4.51833e-05	0.000112329	4.52783e-05	6.52843e-05				0.000967849	-0.000133226	8.73075e-05	0.0003692	-9.516e-06	-4.81e-05	0.0015	0.00024882	0.00107
0.08455	2.9444e-05		4.03505e-05	0.000113667	4.7048e-05	6.3903e-05				0.00101947	-8.66637e-05	0.000128272	0.0003614	-2.756e-05	-8.294e-05	0.00146	0.00018226	0.00107
0.08466	2.87055e-05		3.58249e-05	0.000114993	4.49615e-05	7.27214e-05				0.00105885	-4.62205e-05	0.00015685	0.0003588	-7.332e-05	-0.00011752	0.00147	0.00011804	0.0009646
0.08476	2.78477e-05		3.35595e-05	0.000116881	4.77619e-05	7.97809e-05				0.00102203	-7.88114e-06	0.00019741	0.0003614	-0.00014508	-0.00015392	0.00144	5.304e-05	0.000923
0.08487	2.7845e-05		2.73766e-05	0.000119378	5.17746e-05	7.63095e-05				0.00104529	3.12545e-05	0.00022787	0.0003614	-0.00023166	-0.00019474	0.00144	-1.8278e-05	0.0009178
0.08497	2.05381e-05		3.1439e-05	0.000119531	5.18805e-05	8.9605e-05				0.00108802	6.50274e-05	0.0002773	0.0003666	-0.0003406	-0.00022568	0.00144	-7.046e-05	0.0008554
0.08508	2.06953e-05		2.69118e-05	0.000114759	5.24888e-05	9.12257e-05				0.00106357	0.000104437	0.000294828	0.0003796	-0.0004576	-0.00024336	0.00141	-0.00013364	0.00078
0.08518	1.50226e-05		2.42733e-05	0.000114481	5.53005e-05	9.75145e-05				0.00105906	0.000121859	0.000340447	0.0003848	-0.0005642	-0.0002756	0.00142	-0.00019084	0.0007462
0.08528	1.18029e-05		2.24848e-05	0.000110898	5.54778e-05	9.85342e-05				0.0011184	0.000168054	0.000379135	0.0003848	-0.0006396	-0.0003094	0.00137	-0.0002483	0.0007098
0.08539	1.54672e-05		1.71228e-05	0.000111194	5.14412e-05	0.000102132				0.00108575	0.000192685	0.000418527	0.0004108	-0.000715	-0.0003302	0.00139	-0.0003068	0.0006474
0.08549	1.56576e-05		1.94618e-05	0.000111436	4.69316e-05	0.00010606				0.00105613	0.00022084	0.000454272	0.0004394	-0.000806	-0.0003458	0.00133	-0.000364	0.0005746
0.0856	1.76839e-05		1.65841e-05	0.000105746	4.90553e-05	0.000107333				0.00110193	0.000252101	0.000502559	0.0004654	-0.0008632	-0.000364	0.00132	-0.0004316	0.0004914
0.0857	1.87196e-05		1.6295e-05	0.00011149	4.8084e-05	0.000113208				0.00109949	0.000293322	0.000511087	0.000481	-0.0008814	-0.0003536	0.00131	-0.0004862	0.0004446
0.0858	2.25881e-05		1.58176e-05	0.000103209	5.29821e-05	0.00011378				0.00105262	0.000326653	0.000552575	0.0005096	-0.0009048	-0.0003666	0.00125	-0.0005356	0.0003822
0.08591	2.11779e-05		1.55901e-05	9.96587e-05	4.73003e-05	0.000113253				0.00106868	0.000359641	0.000573133	0.0005486	-0.0009386	-0.0003666	0.00127	-0.0005772	0.000325
0.08601	2.40592e-05		1.48253e-05	9.1852e-05	4.55072e-05	0.000120005				0.00108274	0.000398341	0.000616024	0.0006006	-0.0009282	-0.0003614	0.00122	-0.0006292	0.0002626
0.08612	2.54386e-05		1.82611e-05	9.75995e-05	4.29504e-05	0.000116492				0.00103951	0.000432787	0.000658475	0.0006396	-0.000923	-0.0003718	0.0012	-0.000702	0.0002015
0.08622	3.08002e-05		1.65756e-05	9.08273e-05	4.46511e-05	0.000115503				0.00103571	0.000469398	0.000707192	0.0006916	-0.0009516	-0.0003692	0.00119	-0.000754	0.00012142
0.08633	3.46646e-05		1.76703e-05	9.05202e-05	4.28147e-05	0.000119025				0.00104982	0.000505997	0.000718096	0.0007306	-0.0009412	-0.0003874	0.00113	-0.0007826	4.108e-05
0.08643	3.8391e-05		2.52225e-05	8.70597e-05	3.86209e-05	0.000122689				0.00101964	0.000529489	0.000731894	0.0007982	-0.0009178	-0.0004004	0.00112	-0.0008294	-1.9552e-05
0.08653	4.14905e-05		1.99614e-05	8.78471e-05	4.28055e-05	0.00012071				0.000984279	0.000551764	0.000757833	0.0008528	-0.0009386	-0.000416	0.00111	-0.0008944	-8.684e-05
0.08664	4.1266e-05		2.12107e-05	7.94273e-05	4.10598e-05	0.000118446				0.00100052	0.000589077	0.00079746	0.0008788	-0.0009516	-0.0004108	0.00104	-0.0009412	-0.00016198
0.08674	4.50726e-05		2.48348e-05	7.48013e-05	4.08387e-05	0.000119084				0.000992017	0.000623705	0.00084709	0.0008996	-0.0009334	-0.0004394	0.00102	-0.0009776	-0.000208
0.08685	4.64331e-05		2.76521e-05	7.88234e-05	4.02601e-05	0.000115556				0.000935317	0.00066599	0.000843316	0.0009568	-0.0009516	-0.0004576	0.000988	-0.00105	-0.0002756
0.08695	4.81209e-05		2.82457e-05	7.63855e-05	3.86467e-05	0.000118317				0.000921789	0.000706035	0.000854428	0.000975	-0.0009646	-0.0004966	0.0009204	-0.00107	-0.0003354
0.08705	4.99362e-05		2.65624e-05	7.08567e-05	3.67855e-05	0.000114672				0.000916987	0.000722017	0.000881493	0.0009698	-0.000936	-0.0005304	0.0008684	-0.0011	-0.00039
0.08716			3.03183e-05	6.95873e-05	4.02739e-05	0.000112466				0.000895415	0.000740307	0.000931768	0.0009542	-0.0009204	-0.000559	0.0008528	-0.00119	-0.0004576
0.08726			3.72488e-05	7.11601e-05	4.08916e-05	0.00011222				0.000847927	0.000756646	0.000935496	0.000936	-0.0009152	-0.0005746	0.0007852	-0.00117	-0.0005304
0.08737			3.99553e-05	6.45604e-05	4.37859e-05	0.000105626				0.000829235	0.000794907	0.00093357	0.0009074	-0.000871	-0.000585	0.0007202	-0.00123	-0.000585
0.08747			4.37231e-05	6.92724e-05	4.06982e-05	0.000104956				0.000809143	0.000843404	0.000967833	0.0008502	-0.0008086	-0.000624	0.0006682	-0.00127	-0.0006318
0.08758			4.75247e-05	6.62473e-05	4.39985e-05	0.000103877				0.000793295	0.000841994	0.00100355	0.000845	-0.0007618	-0.0006526	0.000611	-0.00128	-0.0006604
0.08768			5.37224e-05	6.78605e-05	4.92921e-05	9.53198e-05				0.000747057	0.000843704	0.000993964	0.0008216	-0.000728	-0.0006734	0.000572	-0.00135	-0.0007124
0.08778			4.66197e-05	6.02263e-05	4.76048e-05	8.87189e-05				0.000702459	0.00087868	0.000989819	0.0007566	-0.0006734	-0.0006604	0.0005018	-0.00132	-0.0007852
0.08789			5.1655e-05	6.68433e-05	4.93551e-05	9.36922e-05				0.000681499	0.000915858	0.00104502	0.000715	-0.000624	-0.0006604	0.000429	-0.0014	-0.0008242
0.08799			5.46763e-05	6.67492e-05	4.97557e-05	8.62126e-05				0.000655078	0.000919499	0.00104381	0.000689	-0.0005902	-0.0006786	0.0003666	-0.00137	-0.000832
0.0881			5.5141e-05	6.63138e-05	5.05293e-05	8.90607e-05				0.000623448	0.000913796	0.00102071	0.0006682	-0.0005798	-0.0006864	0.0002886	-0.00142	-0.0008944
0.0882			5.31024e-05	6.33781e-05	5.16534e-05	8.15748e-05				0.000578668	0.000932974	0.00104892	0.0006162	-0.0005746	-0.0006786	0.0002249	-0.00142	-0.000975
0.0883			5.37566e-05	6.72564e-05	6.25138e-05	8.17583e-05				0.000541513	0.00097221	0.00107141	0.0006084	-0.0005772	-0.0006604	0.00017108	-0.00145	-0.0009646
0.08841			5.38328e-05	6.66234e-05	6.302e-05	7.72949e-05				0.000502666	0.000957944	0.00104776	0.0006006	-0.000585	-0.0006552	9.828e-05	-0.00145	-0.00102
0.08851			5.6702e-05	6.74857e-05	6.39776e-05	7.29714e-05				0.000463147	0.000942385	0.00103397	0.0005876	-0.0006084	-0.0006474	4.758e-05	-0.00145	-0.00109
0.08862			5.85034e-05	7.15397e-05	7.11083e-05	6.9964e-05				0.000423971	0.000970835	0.00107781	0.0005876	-0.0006552	-0.0006526	-1.313e-05	-0.00146	-0.00107
0.08872			5.33564e-05	7.36018e-05	7.02295e-05	7.0248e-05				0.000390659	0.000989463	0.00106223	0.0005902	-0.0007046	-0.0006318	-6.838e-05	-0.00142	-0.00114
0.08883			5.59309e-05	7.3071e-05	7.52704e-05	6.5336e-05				0.000352666	0.000964871	0.00102422	0.0005928	-0.0007358	-0.0006084	-0.00012324	-0.00146	-0.00119
0.08893			5.90556e-05	6.95155e-05	7.49497e-05	6.67293e-05				0.000316246	0.000962258	0.0010438	0.0005798	-0.0007566	-0.0006058	-0.00019162	-0.00141	-0.00118
0.08903			5.29884e-05	7.30734e-05	7.74934e-05	6.57869e-05				0.000274245	0.000997782	0.00105132	0.000598	-0.0007826	-0.0005876	-0.00023998	-0.00144	-0.00127
0.08914			5.70944e-05	7.06085e-05	8.21416e-05	6.14285e-05				0.000234579	0.000978294	0.00101201	0.0006006	-0.0008034	-0.0005928	-0.0003042	-0.00139	-0.00122
0.08924			5.69886e-05	7.12768e-05	8.45477e-05	6.27411e-05				0.000185691	0.000954506	0.00099752	0.0006006	-0.0007904	-0.0005798	-0.0003666	-0.00142	-0.00129
0.08935			4.97911e-05	6.76939e-05	8.83319e-05	5.97022e-05				0.000153201	0.000964293	0.00102555	0.0006006	-0.0007644	-0.0005538	-0.0004186	-0.00134	-0.00133
0.08945			5.15618e-05	7.32496e-05	8.86292e-05	6.58391e-05				0.000107472	0.00097423	0.000993796	0.0005694	-0.0007488	-0.000546	-0.0004732	-0.00136	-0.00133
0.08955			5.43885e-05	7.44831e-05	9.06919e-05	5.94221e-05				6.26329e-05	0.00095327	0.000958753	0.000559	-0.0007202	-0.0005278	-0.00052	-0.00133	-0.00141
0.08966			4.66491e-05	7.43725e-05	9.42287e-05	6.2575e-05				2.78372e-05	0.000934426	0.00096744	0.000559	-0.0006682	-0.00052	-0.000559	-0.00131	-0.00136
0.08976			4.95116e-05	7.32113e-05	9.36072e-05	6.20149e-05				-2.11168e-05	0.000944162	0.00095452	0.000533	-0.0006058	-0.000507	-0.0006058	-0.00131	-0.00144
0.08987			4.86194e-05	6.57482e-05	9.7899e-05	6.49897e-05				-4.93862e-05	0.000943467	0.000919773	0.0005096	-0.0005356	-0.0004914	-0.000663	-0.00124	-0.00139
0.08997			4.57041e-05	7.24118e-05	9.80244e-05	6.55748e-05				-8.85335e-05	0.00092321	0.000895149	0.000494	-0.0004732	-0.0004654	-0.000715	-0.00126	-0.00146
0.09008				6.77428e-05	9.7138e-05	6.31336e-05				-0.000142476	0.00088498	0.000892513	0.0004602	-0.0004082	-0.0004472	-0.000754	-0.00119	-0.00141
0.09018				6.47752e-05	0.000100881	6.46653e-05				-0.000171641	0.000898077	0.00088411	0.0004394	-0.000338	-0.0004472	-0.0007904	-0.00117	-0.00147
0.09028				6.41809e-05	9.96359e-05	6.9963e-05				-0.000214463	0.000901149	0.000832757	0.0004056	-0.0002782	-0.0004394	-0.0008632	-0.00116	-0.00142
0.09039				6.29225e-05	9.93182e-05	7.04185e-05				-0.00024905	0.000847584	0.000803626	0.0003926	-0.00021866	-0.0004212	-0.0008996	-0.00109	-0.00146
0.09049				6.01603e-05	9.70985e-05	6.94002e-05				-0.00028234	0.000824375	0.000783768	0.0003718	-0.0001534	-0.0004056	-0.0009178	-0.00109	-0.00145
0.0906				5.9106e-05	0.000100944	7.4381e-05				-0.000313092	0.000811773	0.000781866	0.0003146	-0.00010192	-0.0003848	-0.0009802	-0.00103	-0.00143
0.0907				4.92878e-05	9.9451e-05	6.76168e-05				-0.000362351	0.000800813	0.000741706	0.0003068	-5.07e-05	-0.0003588	-0.00103	-0.0009828	-0.00142
0.0908				5.02194e-05	9.4206e-05	7.46555e-05				-0.000412896	0.000769345	0.000702479	0.0002704	-2.6e-06	-0.0003484	-0.00104	-0.0009776	-0.00136
0.09091				4.7765e-05	9.78413e-05	7.6123e-05				-0.000450255	0.00072506	0.000665836	0.00022152	3.354e-05	-0.0003354	-0.00111	-0.0009178	-0.00141
0.09101				4.32569e-05	9.37116e-05	7.25021e-05				-0.000467534	0.00070115	0.000637725	0.0001859	7.592e-05	-0.000312	-0.00116	-0.0008528	-0.00132
0.09112				4.32981e-05	9.10503e-05	7.07459e-05				-0.000484313	0.000686122	0.000618639	0.00014586	0.00011076	-0.0002938	-0.00115	-0.0008216	-0.00136
0.09122				3.73213e-05	9.37313e-05	6.74881e-05				-0.000522997	0.000659691	0.000586588	9.958e-05	0.00013962	-0.000273	-0.00124	-0.000793	-0.00127
0.09133				4.06697e-05	8.59544e-05	7.72114e-05				-0.000574222	0.000630585	0.000559128	5.798e-05	0.00016406	-0.00024362	-0.00124	-0.0007228	-0.00131
0.09143				3.1526e-05	8.79338e-05	7.65365e-05				-0.000606421	0.00058681	0.00050135	2.756e-05	0.00019942	-0.00021034	-0.00127	-0.0006578	-0.00126
0.09153				2.79894e-05	8.36547e-05	7.5107e-05				-0.000605119	0.000549181	0.000474176	-3.198e-05	0.00022594	-0.00019006	-0.00134	-0.0006136	-0.00119
0.09164				2.38023e-05	8.2505e-05	7.19603e-05				-0.000634082	0.000520879	0.000444228	-6.604e-05	0.0002444	-0.00016666	-0.00131	-0.0005616	-0.0012
0.09174				2.11549e-05	8.14122e-05	7.39346e-05				-0.000672522	0.000490322	0.000399762	-0.00010426	0.0002652	-0.00013468	-0.00138	-0.0005018	-0.00111
0.09185				1.75685e-05	7.9174e-05	7.0602e-05				-0.000708878	0.000464868	0.000372226	-0.00013572	0.0002886	-0.00011128	-0.00136	-0.0004264	-0.00113
0.09195				1.4913e-05	7.98462e-05	7.00903e-05				-0.000717628	0.000427911	0.000337198	-0.00016406	0.0003042	-7.228e-05	-0.00141	-0.0003536	-0.00111
0.09205				1.19157e-05	7.532e-05	6.65407e-05				-0.000707591	0.000389143	0.000301163	-0.00018876	0.0003276	-4.186e-05	-0.00139	-0.0003042	-0.001
0.09216				7.2302e-06	7.22883e-05	6.10237e-05				-0.00076556	0.000350988	0.000252705	-0.00021632	0.0003276	-2.106e-05	-0.00142	-0.00024128	-0.001
0.09226				5.93919e-06	7.28855e-05	6.57009e-05				-0.000788025	0.000314586	0.00023594	-0.00025194	0.000338	2.2464e-05	-0.00142	-0.00018304	-0.0009698
0.09237				3.17002e-06	6.9653e-05	5.74278e-05				-0.000763894	0.00027402	0.000174173	-0.0002561	0.0003354	3.666e-05	-0.00142	-0.00011674	-0.0008814
0.09247				5.31541e-06	7.17107e-05	5.86237e-05				-0.000793347	0.000238289	0.000142852	-0.0002704	0.0003484	5.746e-05	-0.00144	-5.694e-05	-0.0008788
0.09258				3.98906e-06	7.18538e-05	5.65398e-05				-0.000829642	0.000202923	9.76768e-05	-0.0002834	0.0003692	7.826e-05	-0.00139	-1.209e-06	-0.000858
0.09268				-2.05113e-06	6.43844e-05	5.18039e-05				-0.000818561	0.000157146	5.29282e-05	-0.0002886	0.000377	0.00010998	-0.00143	6.032e-05	-0.00078
0.09278				-3.10791e-06	6.64696e-05	4.56217e-05				-0.000805143	0.000128838	1.86365e-05	-0.0002938	0.00039	0.00013104	-0.00137	0.00013156	-0.000728
0.09289				-4.13693e-06	6.09621e-05	4.31261e-05				-0.000848717	8.50654e-05	-2.79697e-05	-0.0002964	0.000416	0.0001508	-0.00141	0.0001885	-0.0006942
0.09299				-2.71989e-06	6.25177e-05	3.67551e-05				-0.000863888	4.88119e-05	-7.88224e-05	-0.0002834	0.0004264	0.00017654	-0.00133	0.0002535	-0.0006578
0.0931				-9.31526e-06	5.8278e-05	3.14264e-05				-0.000824765	1.43963e-05	-0.000105538	-0.0003042	0.0004446		-0.00137	0.0003016	-0.0005746
0.0932				-5.39341e-06	6.28176e-05	3.35999e-05				-0.000832684	-2.35172e-05	-0.000139706	-0.0002964	0.0004758		-0.00133	0.0003614	-0.00052
0.09331				-3.18578e-06	6.12655e-05	2.6729e-05				-0.000870582	-5.12306e-05	-0.000186701	-0.000312	0.000507		-0.0013	0.000416	-0.0004706
0.09341				-2.65492e-06	6.40377e-05	2.6703e-05				-0.000833929	-9.92198e-05	-0.000215164	-0.0003276	0.0005564		-0.00132	0.0004758	-0.0004368
0.09351				-1.28525e-06	6.17707e-05	2.21066e-05				-0.000816485	-0.000139922	-0.000244246	-0.0003328	0.000611		-0.00124	0.0005408	-0.0003796
0.09362				-2.99295e-06	6.42736e-05	1.21969e-05				-0.000861986	-0.00018076	-0.00029699	-0.0003666	0.0006526		-0.00127	0.000598	-0.0003224
0.09372				9.31121e-07	6.14668e-05	1.66435e-05				-0.000827649	-0.000219576	-0.000327467	-0.0003926	0.0006942		-0.0012	0.0006448	-0.00025532
0.09383				4.33125e-06	6.57998e-05	1.28155e-05				-0.000777671	-0.000255276	-0.000377777	-0.0004186	0.0007332		-0.00118	0.0006838	-0.00020098
0.09393				9.58733e-06	6.45848e-05	6.556e-06				-0.000823469	-0.000279607	-0.000415157	-0.0004394	0.0007878		-0.00118	0.0007228	-0.00013078
0.09403				6.78297e-06	6.26837e-05	1.02662e-05				-0.000824894	-0.000312441	-0.000426019	-0.0004732	0.0008398		-0.00109	0.0007774	-6.604e-05
0.09414				4.72242e-06	6.73182e-05	8.4716e-07				-0.000770451	-0.000342806	-0.000447789	-0.0005148	0.0008684		-0.00112	0.0008372	-7.722e-06
0.09424				7.06737e-06	6.81976e-05	2.29757e-06				-0.000755571	-0.000381156	-0.00048501	-0.0005486	0.0008944		-0.00108	0.0008866	6.422e-05
0.09435				7.92697e-06	6.6456e-05	2.28568e-06				-0.000773164	-0.000426487	-0.000543232	-0.0005616	0.0009256		-0.00101	0.0009204	0.00011362
0.09445				1.19903e-05	6.63476e-05	2.04895e-06				-0.000761344	-0.000462995	-0.000574318	-0.0005876	0.0009438		-0.00102	0.0009724	0.00018486
0.09455				1.4313e-05	6.69128e-05	-1.25526e-06				-0.000689277	-0.000482568	-0.000580467	-0.0005954	0.000923		-0.0009776	0.00103	0.00025324
0.09466				1.17246e-05	6.71415e-05	-6.82023e-07				-0.000696311	-0.000508639	-0.000599662	-0.0006058	0.000923		-0.0009126	0.00104	0.0003172
0.09476				1.2392e-05	7.07778e-05	1.25225e-06				-0.000694998	-0.000537339	-0.000637503	-0.0006344	0.0009126		-0.000897	0.00109	0.0003796
0.09487				1.14769e-05	6.91937e-05	-2.94662e-06				-0.000666396	-0.000572186	-0.000677514	-0.0006422	0.000871		-0.0008476	0.00115	0.0004602
0.09497				1.66812e-05	7.22609e-05	2.35828e-06				-0.000608159	-0.000613467	-0.000687242	-0.0006292	0.0008268		-0.0007826	0.00116	0.0005044
0.09508				1.45208e-05	7.20168e-05	-5.27453e-06				-0.000597095	-0.000617827	-0.000686967	-0.0006006	0.0008086		-0.000728	0.0012	0.0005408
0.09518				1.60898e-05	6.80826e-05	-2.5855e-06				-0.000580126	-0.000630699	-0.000725396	-0.0006136	0.0007774		-0.0007254	0.00126	0.0005902
0.09528				1.63078e-05	6.93122e-05	-3.40474e-07				-0.000556809	-0.000669087	-0.000775165	-0.0006396	0.0007332		-0.0006708	0.00126	0.0006422
0.09539				1.91331e-05	7.36873e-05	-1.74082e-06				-0.000507228	-0.000713053	-0.000757136	-0.0006058	0.0006994		-0.0006032	0.00132	0.000715
0.09549				1.69512e-05	7.23705e-05	-5.46523e-08				-0.000459337	-0.000699885	-0.000756347	-0.0005876	0.000676		-0.0005434	0.00133	0.0007644
0.0956				1.68769e-05	6.83722e-05	-2.24472e-06				-0.00043458	-0.000706557	-0.000804585	-0.000572	0.0006708		-0.0004966	0.00135	0.0008086
0.0957				1.73065e-05	7.27561e-05	5.91399e-06				-0.000415776	-0.000746003	-0.000815305	-0.0005772	0.0006578		-0.0004472	0.0014	0.0008216
0.0958				1.47081e-05	7.03753e-05	1.04959e-06				-0.000396043	-0.000775136	-0.000778557	-0.0005642	0.0006422		-0.00039	0.00137	0.000897
0.09591				1.65254e-05	6.99685e-05	4.93848e-06				-0.000339285	-0.000769156	-0.000818281	-0.0005616	0.000637		-0.0003224	0.00143	0.0009672
0.09601				1.48977e-05	6.62707e-05	1.17562e-05				-0.000303531	-0.000752827	-0.000842682	-0.000533	0.0006422		-0.00025636	0.00141	0.000962
0.09612				1.38943e-05	6.4644e-05	6.73623e-06				-0.000252707	-0.000807393	-0.000817565	-0.0005122	0.0006552		-0.00020254	0.00145	0.001
0.09622				1.02697e-05	6.44395e-05	1.02695e-05				-0.000217162	-0.000806494	-0.00081122	-0.0005148	0.0006526		-0.00012844	0.00145	0.00109
0.09633				1.02864e-05	6.06136e-05	6.83965e-06				-0.000174174	-0.000776038	-0.000853658	-0.0004966	0.0006396		-7.696e-05	0.00144	0.00106
0.09643				1.24263e-05	5.31356e-05	9.86888e-06				-0.000131976	-0.000812206	-0.000825987	-0.000481	0.0006266		-1.8642e-05	0.00147	0.00111
0.09653				1.56027e-05	5.52249e-05	1.23288e-05				-0.000103494	-0.000846105	-0.000800734	-0.0004628	0.0006318		3.952e-05	0.00143	0.00119
0.09664				9.34885e-06	4.85516e-05	1.35602e-05				-7.22174e-05	-0.00080547	-0.000833561	-0.0004628	0.0006318		0.00010166	0.00147	0.00116
0.09674				1.29875e-05	4.98491e-05	1.4796e-05				-1.17633e-05	-0.000796792	-0.000831305	-0.0004394	0.0006188		0.00016692	0.00142	0.00119
0.09685				5.68835e-06	4.37869e-05	1.33202e-05				1.72548e-05	-0.000844774	-0.000794081	-0.000416	0.0006032		0.00021086	0.00145	0.00126
0.09695				9.02958e-06	4.15643e-05	1.54001e-05				6.87395e-05	-0.000828095	-0.00079399	-0.0004134	0.000572		0.0002626	0.00142	0.00123
0.09705				5.97591e-06	3.98712e-05	1.31738e-05				0.000110508	-0.000780309	-0.000808777	-0.000403	0.0005694		0.0003276	0.00141	0.00132
0.09716				2.94184e-06	3.86622e-05	1.20179e-05				0.0001446	-0.000819507	-0.000773611	-0.0003874	0.0005538		0.0003848	0.00139	0.00133
0.09726				7.44802e-06	3.62685e-05	1.17019e-05				0.000187997	-0.000827241	-0.000733106	-0.0003796	0.0005434		0.0004264	0.00135	0.00133
0.09737				4.4348e-06	2.96881e-05	1.36943e-05				0.0002278	-0.000769747	-0.000751253	-0.0003744	0.0005148		0.0004914	0.00137	0.00139
0.09747				5.05159e-06	2.55824e-05	9.21215e-06				0.000268853	-0.000776819	-0.000742452	-0.0003588	0.0004836		0.0005278	0.00131	0.00133
0.09758				9.2743e-07	2.93868e-05	1.54719e-05				0.000300245	-0.000788833	-0.000684723	-0.000338	0.0004524		0.0005694	0.00132	0.00142
0.09768				7.72485e-06	2.17504e-05	1.09805e-05				0.000333782	-0.000762405	-0.000657881	-0.0003198	0.0004108		0.0006162	0.00128	0.0014
0.09778				5.37164e-06	2.12113e-05	1.52856e-05				0.000372178	-0.000724467	-0.000682357	-0.0003042	0.0003874		0.0006838	0.00123	0.00144
0.09789				2.07557e-06	1.97353e-05	8.90885e-06				0.000410311	-0.000748474	-0.000658288	-0.0002756	0.0003588		0.0007358	0.00125	0.00145
0.09799				7.65472e-06	1.32608e-05	1.11922e-05				0.000443324	-0.000737376	-0.000587445	-0.0002652	0.000325		0.0007644	0.00117	0.00143
0.0981				3.38999e-06	1.40249e-05	9.97112e-06				0.000494395	-0.000685038	-0.000554137	-0.00025116	0.0002912		0.000793	0.00115	0.00147
0.0982				7.97923e-06	1.08009e-05	7.09758e-06				0.00055104	-0.000655819	-0.000555865	-0.00022854	0.00024258		0.0008424	0.00114	0.0014
0.0983				8.42016e-06	1.29558e-05	1.0133e-05				0.000599979	-0.000655372	-0.0005594	-0.00019604	0.00020852		0.0008996	0.00108	0.00146
0.09841				8.86388e-06	1.01645e-05	5.10282e-06				0.000632424	-0.000649983	-0.000495882	-0.00016744	0.00016848		0.0009178	0.00105	0.00138
0.09851				1.34193e-05	8.36006e-06	7.9416e-06				0.000651299	-0.000595274	-0.000456193	-0.00014118	0.00012714		0.000949	0.00102	0.00143
0.09862				1.71204e-05	1.03266e-05	7.87433e-06				0.000684138	-0.000566783	-0.00040977	-0.00010894	7.852e-05		0.00101	0.0009646	0.0014
0.09872				2.02524e-05	9.08287e-06	1.04112e-05				0.000711955	-0.000542897	-0.000409408	-7.8e-05	3.068e-05		0.00104	0.0009152	0.00138
0.09883				2.08371e-05	1.21019e-05	6.64868e-06				0.000795606	-0.000530847	-0.000368325	-3.458e-05	-1.1206e-05		0.00106	0.0008892	0.0014
0.09893				2.08032e-05	9.66119e-06	6.35111e-06				0.000816696	-0.000511657	-0.000345034	-8.97e-06	-5.772e-05		0.00111	0.0008424	0.00131
0.09903				2.66645e-05	8.81834e-06	7.44632e-06				0.000814745	-0.000448596	-0.000312026	2.834e-05	-0.00010374		0.00114	0.0007774	0.00134
0.09914				2.91905e-05	9.93513e-06	7.64931e-06				0.000841126	-0.000415398	-0.000255953	6.786e-05	-0.00014794		0.00114	0.0007332	0.00127
0.09924				3.15774e-05	1.30407e-05	8.4919e-06				0.000895906	-0.000374454	-0.000213368	0.00010868	-0.00019032		0.00121	0.000689	0.00126
0.09935				3.17872e-05	1.03983e-05	6.85474e-06				0.000945272	-0.000339838	-0.000179687	0.00013286	-0.00022698		0.00123	0.0006448	0.00125
0.09945				3.89642e-05	1.39992e-05	4.76362e-06				0.000927857	-0.000328392	-0.000139922	0.000156	-0.0002652		0.00123	0.0005954	0.00116
0.09955				4.31182e-05	1.27235e-05	1.26065e-05				0.000931065	-0.000285277	-0.000102527	0.00018564	-0.0002938		0.00129	0.0005226	0.00119
0.09966				4.33898e-05	1.82075e-05	1.31762e-05				0.00100161	-0.000243108	-6.65253e-05	0.00021788	-0.000325		0.00126	0.0004654	0.00115
0.09976				5.1544e-05	1.2378e-05	7.94825e-06				0.00102104	-0.000197849	-2.10502e-05	0.0002353	-0.0003484		0.00131	0.0004056	0.00107
0.09987				5.11566e-05	1.80949e-05	1.34499e-05				0.000992827	-0.00015743	1.12465e-05	0.0002652	-0.0003666		0.00132	0.0003536	0.00109
0.09997				5.53078e-05	1.93017e-05	1.49766e-05				0.00103101	-0.000112981	4.49693e-05	0.0002704	-0.0003874		0.00131	0.0002964	0.00103
0.10008				5.28492e-05	1.80804e-05	1.33892e-05				0.00108355	-9.05472e-05	9.11485e-05	0.000286	-0.000403		0.00135	0.00024414	0.0009594
0.10018				5.8405e-05	1.97563e-05	1.77082e-05				0.00106245	-4.13353e-05	0.000131152	0.0003016	-0.0004186		0.0013	0.0001846	0.0009412
0.10028				6.10746e-05	2.22055e-05	2.18114e-05				0.00105944	-1.39305e-06	0.000185849	0.0003068	-0.000429		0.00135	0.00012064	0.0009256
0.10039				6.24259e-05	2.34308e-05	2.39821e-05				0.00112873	2.80765e-05	0.000214096	0.0003198	-0.000442		0.00133	6.916e-05	0.000858
0.10049				6.5541e-05	2.17395e-05	2.39153e-05				0.00110548	7.52536e-05	0.000253923	0.0003328	-0.0004576		0.00132	5.434e-06	0.0007956
0.1006				6.54868e-05	2.39974e-05	3.02244e-05				0.00108495	0.000109943	0.000293327	0.0003432	-0.0004706		0.00136	-5.512e-05	0.0007696
0.1007				7.08017e-05	1.93211e-05	2.63709e-05				0.00114935	0.000157433	0.00032644	0.0003536	-0.0004862		0.00128	-0.00011518	0.0007254
0.10081				7.24341e-05	2.44916e-05	3.45704e-05				0.00112125	0.00018544	0.000376264	0.0003718	-0.00052		0.00132	-0.0001651	0.0006682
0.10091				7.53941e-05	2.09016e-05	3.30467e-05				0.0011023	0.000221971	0.000409242	0.0003822	-0.000546		0.00128	-0.00022386	0.0006058
0.10101				7.60575e-05	1.92179e-05	3.98509e-05				0.00113774	0.000267075	0.000452551	0.0003926	-0.0005642		0.00126	-0.0002808	0.0005642
0.10112				7.67341e-05	2.40574e-05	4.2076e-05				0.00113049	0.000311898	0.000488103	0.0004082	-0.0005876		0.00128	-0.0003302	0.0005174
0.10122				7.57699e-05	2.30149e-05	4.71671e-05				0.001077	0.000343446	0.000539389	0.0004186	-0.0006188		0.00121	-0.0003848	0.0004732
0.10133				8.06215e-05	2.24174e-05	4.93603e-05				0.00112802	0.000380397	0.00059324	0.0004342	-0.00065		0.00122	-0.0004342	0.0004264
0.10143				7.74679e-05	2.33981e-05	5.41497e-05				0.00111657	0.000425517	0.000623702	0.0004524	-0.0006864		0.00119	-0.0005044	0.000364
0.10153				8.34154e-05	2.0099e-05	5.61574e-05				0.00105889	0.00046949	0.000650126	0.0004862	-0.0007072		0.00114	-0.0005564	0.0003016
0.10164				7.63865e-05	2.00957e-05	5.533e-05				0.0010956	0.00052489	0.000666448	0.0005018	-0.0007228		0.00114	-0.0006032	0.00024206
0.10174				8.12901e-05	1.96414e-05	6.13033e-05				0.00108812	0.000546568	0.000705383	0.0005174	-0.0007488		0.00111	-0.0006344	0.00018694
0.10185				8.18179e-05	1.79383e-05	5.96586e-05				0.00103058	0.000580391	0.000769733	0.0005226	-0.0007878		0.00105	-0.0006864	0.00013026
0.10195				8.25297e-05	2.17422e-05	6.81665e-05				0.00103346	0.000612268	0.000803689	0.0005486	-0.0008008		0.00106	-0.0007514	6.812e-05
0.10205				7.91992e-05	1.854e-05	6.61233e-05				0.00104319	0.000631421	0.000808389	0.0005668	-0.000793		0.00102	-0.0007956	1.5132e-05
0.10216				7.71227e-05	2.11954e-05	6.39206e-05				0.000996802	0.000689094	0.000832674	0.0005954	-0.000819		0.000962	-0.0008086	-4.368e-05
0.10226				8.09875e-05	1.72456e-05	6.8526e-05				0.00096495	0.00072724	0.000874092	0.0006188	-0.000845		0.0009438	-0.0008476	-0.0001014
0.10237				7.30616e-05	1.49807e-05	6.65846e-05				0.000964202	0.000756121	0.000934357	0.0006188	-0.0008294		0.0009152	-0.0009152	-0.00014924
0.10247				7.70595e-05	1.75571e-05	7.48863e-05				0.000963736	0.000773629	0.000927725	0.0006188	-0.000819		0.0008502	-0.0009334	-0.00020514
0.10258				7.87263e-05	1.34403e-05	7.71152e-05				0.0008896	0.000780552	0.000917115	0.0006214	-0.0008398		0.0008112	-0.000962	-0.0002652
0.10268				7.44921e-05	1.32691e-05	8.06818e-05				0.00087413	0.000831528	0.000991264	0.0006448	-0.0008294		0.0007982	-0.00102	-0.0003328
0.10278				7.69031e-05	1.77247e-05	7.36339e-05				0.000874995	0.000870784	0.00101922	0.0006656	-0.0008034		0.0007514	-0.00105	-0.0003952
0.10289				7.7703e-05	1.65978e-05	7.40423e-05				0.000849066	0.000897464	0.00100466	0.0006552	-0.000793		0.000689	-0.00107	-0.0004316
0.10299				7.2856e-05	1.11441e-05	7.995e-05				0.000792149	0.000874132	0.00102278	0.0006526	-0.0008034		0.0006474	-0.00112	-0.0004836
0.1031				7.69778e-05	1.36627e-05	7.48026e-05				0.000756488	0.000922888	0.00106516	0.000663	-0.0007982		0.0006006	-0.00113	-0.00052
0.1032				7.43598e-05	1.7987e-05	7.61984e-05				0.000743213	0.000975418	0.00107761	0.0006604	-0.000767		0.0005486	-0.00115	-0.0005824
0.1033				7.33298e-05	1.46491e-05	7.80931e-05				0.00071643	0.000973215	0.00104658	0.0006682	-0.0007566		0.000507	-0.0012	-0.0006682
0.10341				7.90021e-05	1.47193e-05	7.90838e-05				0.00066906	0.000954137	0.001103	0.0006448	-0.000767		0.0004524	-0.00119	-0.0006968
0.10351				7.662e-05	2.15985e-05	7.54765e-05				0.000629144	0.0010113	0.00109769	0.0006396	-0.0007566		0.0003926	-0.00125	-0.000715
0.10362				7.79549e-05	1.79347e-05	7.79343e-05				0.000581152	0.00104413	0.00107704	0.000624	-0.0007358		0.0003328	-0.00124	-0.000767
0.10372				7.64739e-05	1.75638e-05	7.69858e-05				0.000546438	0.00101044	0.00110656	0.000624	-0.0007202		0.000273	-0.00126	-0.000845
0.10383				7.65937e-05	2.28755e-05	7.66996e-05				0.000511251	0.00103163	0.00114471	0.0006318	-0.0007306		0.00021294	-0.00128	-0.0008684
0.10393				7.90193e-05	2.08441e-05	7.45401e-05				0.000480229	0.00108525	0.0010783	0.0005772	-0.000715		0.00016562	-0.00126	-0.0008866
0.10403				7.73137e-05	2.47073e-05	7.38343e-05				0.000443737	0.00104479	0.00109803	0.0005538	-0.0006812		0.00012012	-0.00131	-0.0009464
0.10414				8.30697e-05	2.68726e-05	7.5399e-05				0.000389214	0.00104812	0.00114981	0.0005408	-0.0006656		5.486e-05	-0.00128	-0.0009802
0.10424				8.0171e-05	2.8061e-05	7.3193e-05				0.000353205	0.00109455	0.00108172	0.0005278	-0.0006656		-8.71e-07	-0.00129	-0.0009698
0.10435				8.28583e-05	2.77516e-05	7.32474e-05				0.000308657	0.00109591	0.00109563	0.0005174	-0.0006552		-5.096e-05	-0.00129	-0.00104
0.10445				8.0999e-05	3.31433e-05	6.78878e-05				0.000260465	0.00105192	0.0011294	0.0004888	-0.0006266		-0.00011752	-0.00127	-0.00109
0.10455				8.73601e-05	3.57739e-05	7.30763e-05				0.00021545	0.00108799	0.00109397	0.0004784	-0.0006006		-0.00016302	-0.0013	-0.00108
0.10466				8.31105e-05	3.92305e-05	6.77184e-05				0.000170248	0.00109806	0.00105439	0.0004446	-0.000585		-0.000208	-0.00125	-0.00113
0.10476				8.52595e-05	3.31432e-05	6.9794e-05				0.000133859	0.00104801	0.00110534	0.0004446	-0.0005824		-0.0002782	-0.00128	-0.00114
0.10487				8.93614e-05	3.83956e-05	7.33485e-05				8.60284e-05	0.00105177	0.00107429	0.0004186	-0.0005668		-0.0003198	-0.00124	-0.00115
0.10497				8.715e-05	4.08079e-05	7.22063e-05				4.00409e-05	0.00108427	0.00102278	0.0004082	-0.000546		-0.0003848	-0.00124	-0.00122
0.10508				8.84252e-05	4.07751e-05	7.21995e-05				4.37708e-08	0.00103256	0.00104006	0.0003952	-0.0005278		-0.0004446	-0.00124	-0.00119
0.10518				8.65171e-05	4.24295e-05	7.45338e-05				-4.46996e-05	0.00101289	0.00103922	0.0003926	-0.0005018		-0.0004862	-0.00118	-0.00125
0.10528				9.46544e-05	4.87879e-05	7.95318e-05				-8.49035e-05	0.00103492	0.000968793	0.0003718	-0.0004732		-0.0005252	-0.00119	-0.00125
0.10539				9.21935e-05	4.96039e-05	7.2037e-05				-0.000133608	0.00100746	0.000946436	0.0003536	-0.0004654		-0.0005616	-0.00115	-0.00124
0.10549				8.83627e-05	4.76272e-05	8.19561e-05				-0.000181685	0.000969384	0.000968242	0.0003432	-0.0004342		-0.0006162	-0.00111	-0.00131
0.1056				9.23482e-05	5.34806e-05	7.94112e-05				-0.000212583	0.000958101	0.000911742	0.0003042	-0.0004056		-0.0006838	-0.00112	-0.00125
0.1057				9.5744e-05	5.03415e-05	7.90445e-05				-0.00026391	0.000966108	0.000871907	0.000286	-0.0003796		-0.0007202	-0.00105	-0.00131
0.1058				8.94985e-05	5.20585e-05	8.58114e-05				-0.000298599	0.000919516	0.000834839	0.000273	-0.0003458		-0.0007514	-0.00103	-0.00127
0.10591				9.17835e-05	5.41749e-05	8.48295e-05				-0.000335	0.000879592	0.000827206	0.00024466	-0.0003094		-0.000793	-0.00103	-0.00128
0.10601				8.90272e-05	5.6681e-05	8.92319e-05				-0.000360804	0.000876373	0.000791676	0.00021034	-0.000273		-0.0008476	-0.000962	-0.0013
0.10612				8.73655e-05	5.66092e-05	8.73528e-05				-0.000404191	0.000872823	0.000742678	0.00019058			-0.000884	-0.0009438	-0.00124
0.10622				9.0505e-05	5.92977e-05	9.04868e-05				-0.000459709	0.000820543	0.000701632	0.0001729			-0.0009074	-0.0009152	-0.0013
0.10633				8.7206e-05	6.10869e-05	8.62545e-05				-0.000505156	0.000779246	0.000667779	0.00015288			-0.0009516	-0.0008554	-0.00124
0.10643				8.70343e-05	6.40838e-05	9.40043e-05				-0.00054279	0.000763081	0.000653085	0.00011544			-0.0009906	-0.0008034	-0.00127
0.10653				8.33499e-05	6.10013e-05	9.04666e-05				-0.000548539	0.000740006	0.000616816	9.542e-05			-0.00101	-0.0007904	-0.00126
0.10664				8.6651e-05	6.07361e-05	9.12654e-05				-0.000574534	0.000720702	0.000567958	6.37e-05			-0.00105	-0.000741	-0.00121
0.10674				8.28357e-05	6.33024e-05	9.37955e-05				-0.000635345	0.000673785	0.000520112	3.276e-05			-0.00109	-0.0006916	-0.00124
0.10685				8.38771e-05	6.5645e-05	9.53145e-05				-0.000678801	0.000623564	0.000478891	9.698e-06			-0.00109	-0.00065	-0.00116
0.10695				7.95345e-05	6.31207e-05	9.43484e-05				-0.000685417	0.000600963	0.000436354	-2.782e-05			-0.00114	-0.000611	-0.00116
0.10705				7.74819e-05	6.04429e-05	9.71947e-05				-0.000684088	0.000580621	0.000399976	-4.784e-05			-0.00116	-0.0005746	-0.00114
0.10716				7.55669e-05	6.78574e-05	9.52948e-05				-0.000746803	0.000546145	0.000364178	-8.762e-05			-0.00116	-0.0005044	-0.00108
0.10726				7.59971e-05	6.34809e-05	9.64856e-05				-0.000793396	0.000506416	0.000320816	-9.698e-05			-0.00123	-0.0004498	-0.00109
0.10737				7.08574e-05	6.29007e-05	0.000100659				-0.000763401	0.000479932	0.000278301	-0.00013338			-0.0012	-0.0004004	-0.00104
0.10747				7.48869e-05	6.33822e-05	9.99146e-05				-0.000793199	0.00042208	0.000234982	-0.00016614			-0.00124	-0.0003536	-0.0009984
0.10758				6.71808e-05	6.73457e-05	9.79815e-05				-0.000839822	0.000385752	0.000190316	-0.00018824			-0.00125	-0.0003146	-0.001
0.10768				6.62337e-05	6.73609e-05	9.73475e-05				-0.000855377	0.000342902	0.000146792	-0.00021944			-0.00124	-0.00025194	-0.0009464
0.10778				6.86385e-05	6.2521e-05	9.74122e-05				-0.000816476	0.000300552	0.000111319	-0.00022906			-0.00128	-0.00020176	-0.000871
0.10789				6.44648e-05	6.47643e-05	9.45145e-05				-0.000879627	0.000258351	5.98517e-05	-0.0002626			-0.00126	-0.00014534	-0.000858
0.10799				6.26997e-05	6.47226e-05	9.72191e-05				-0.000883893	0.000219124	2.08905e-05	-0.0002652			-0.00129	-9.23e-05	-0.0008346
0.1081				6.25469e-05	6.47544e-05	9.62067e-05				-0.000865691	0.000176425	-1.72567e-05	-0.0002886			-0.00127	-3.796e-05	-0.0007644
0.1082				5.78616e-05	6.73624e-05	9.35793e-05				-0.000894947	0.000137179	-6.37283e-05	-0.0003328			-0.00127	3.12e-05	-0.0007098
0.10831				5.96993e-05	6.27864e-05	8.90193e-05				-0.000912985	9.12514e-05	-0.000112472	-0.0003406			-0.00129	7.956e-05	-0.000689
0.10841				5.6637e-05	6.0697e-05	9.058e-05				-0.000876771	4.60514e-05	-0.000145965	-0.0003614			-0.00125	0.00012584	-0.0006578
0.10851				5.52478e-05	6.41276e-05	8.82697e-05				-0.000881215	7.14841e-06	-0.00018669	-0.0003874			-0.00127	0.00018824	-0.0005928
0.10862				5.75978e-05	6.09657e-05	8.35385e-05				-0.000922118	-3.24002e-05	-0.000225551	-0.0003874			-0.00123	0.0002405	-0.0005382
0.10872				5.31458e-05	6.39729e-05	8.56429e-05				-0.000877742	-8.02466e-05	-0.000252956	-0.0003952			-0.00123	0.0002938	-0.000494
0.10883				5.38992e-05	6.84888e-05	8.25559e-05				-0.000877932	-0.000120367	-0.000310652	-0.0004004			-0.00122	0.0003432	-0.0004342
0.10893				4.89843e-05	6.60768e-05	7.598e-05				-0.000896696	-0.000162211	-0.000351736	-0.000416			-0.00119	0.0003926	-0.0004134
0.10903				4.98517e-05	6.59725e-05	7.93545e-05				-0.000876895	-0.000208082	-0.000398481	-0.000442			-0.0012	0.0004342	-0.000364
0.10914				4.93313e-05	6.60292e-05	7.46625e-05				-0.000835237	-0.000250961	-0.000433664	-0.0004602			-0.00115	0.0004914	-0.0003042
0.10924				4.99008e-05	6.82841e-05	7.49189e-05				-0.000862257	-0.000291041	-0.000460768	-0.0004888			-0.00114	0.0005434	-0.00024752
0.10935				4.60943e-05	6.25563e-05	7.06075e-05				-0.00084863	-0.000339419	-0.000486323	-0.0004914			-0.00113	0.0005928	-0.000182
0.10945				4.46683e-05	6.8462e-05	6.90512e-05				-0.000802188	-0.000366326	-0.000529798	-0.0005018			-0.00107	0.0006448	-0.00012272
0.10955				4.80646e-05	7.03012e-05	6.74351e-05				-0.000802087	-0.000398325	-0.000588358	-0.0005278			-0.00106	0.000689	-8.788e-05
0.10966				4.53514e-05	7.02678e-05	5.76929e-05				-0.000819608	-0.000420038	-0.000614492	-0.000533			-0.00104	0.0007228	-2.4128e-05
0.10976				4.76497e-05	7.19126e-05	6.08122e-05				-0.00076707	-0.000458119	-0.000621705	-0.000546			-0.0009854	0.0007644	3.536e-05
0.10987				4.39316e-05	7.48226e-05	5.94623e-05				-0.000731183	-0.000511075	-0.000652981	-0.0005668			-0.0009672	0.0008112	7.93e-05
0.10997				4.53334e-05	7.41492e-05	5.47489e-05				-0.00073596	-0.000547593	-0.00070032	-0.0005798			-0.0009386	0.0008684	0.00013624
0.11008				4.61562e-05	7.67161e-05	5.68622e-05				-0.000724366	-0.000563778	-0.00073015				-0.0008892	0.0008892	0.00019318
0.11018				4.09031e-05	7.85639e-05	5.2423e-05				-0.000668321	-0.000578757	-0.000728758				-0.0008476	0.0009126	0.00024102
0.11028				4.28815e-05	7.53889e-05	5.54336e-05				-0.000636376	-0.000610503	-0.000757209				-0.0008294	0.0009646	0.0003016
0.11039				4.01878e-05	8.03924e-05	5.02203e-05				-0.000633184	-0.000662372	-0.000816173				-0.0007826	0.00101	0.000351
0.11049				4.09078e-05	8.34522e-05	5.02404e-05				-0.00060848	-0.00068113	-0.000810747				-0.0007228	0.00101	0.0004082
0.1106				4.09449e-05	7.93956e-05	4.75517e-05				-0.000559709	-0.000677022	-0.000808944				-0.000689	0.00105	0.0004602
0.1107				3.99104e-05	8.52724e-05	4.65814e-05				-0.000513528	-0.000704678	-0.00085451				-0.0006552	0.0011	0.0005174
0.1108				4.06486e-05	8.44282e-05	4.33224e-05				-0.000489276	-0.000763267	-0.000872631				-0.000611	0.0011	0.000559
0.11091				3.82689e-05	8.18927e-05	4.63327e-05				-0.000463646	-0.000752273	-0.000848867				-0.000546	0.00114	0.0006006
0.11101				3.30089e-05	9.06107e-05	4.81635e-05				-0.000445115	-0.000741584	-0.000881002				-0.0004966	0.00118	0.0006396
0.11112				4.07215e-05	8.50157e-05	3.95552e-05				-0.000390928	-0.000794033	-0.000916183				-0.0004472	0.00117	0.000702
0.11122				3.07305e-05	8.58788e-05	4.22491e-05				-0.000343308	-0.000825396	-0.000885637				-0.0004134	0.00122	0.0007592
0.11133				3.43254e-05	8.62866e-05	4.20872e-05				-0.000311098	-0.000797575	-0.000892872				-0.0003692	0.00123	0.000793
0.11143				3.52109e-05	8.61177e-05	4.13604e-05				-0.000263434	-0.000800997	-0.000927963				-0.0003094	0.00122	0.0008086
0.11153				3.17739e-05	8.60797e-05	4.34013e-05				-0.000226132	-0.00085763	-0.000897252				-0.00025818	0.00127	0.000858
0.11164				3.3331e-05	8.35224e-05	4.21636e-05				-0.000211547	-0.000860687	-0.000892067				-0.0001989	0.00125	0.0009282
0.11174				3.24782e-05	8.78366e-05	3.91141e-05				-0.00015698	-0.000823123	-0.000930041				-0.0001443	0.00127	0.0009568
0.11185				3.11203e-05	8.66615e-05	3.83515e-05				-0.000116861	-0.000871118	-0.000891912				-9.256e-05	0.0013	0.0009464
0.11195				3.0012e-05	8.38218e-05	4.12059e-05				-7.04681e-05	-0.00088875	-0.000882938				-4.654e-05	0.00127	0.00101
0.11205				2.75266e-05	8.34801e-05	3.48702e-05				-2.08763e-05	-0.000843506	-0.000923479				1.521e-05	0.00132	0.00107
0.11216				2.4696e-05	8.4176e-05	4.13738e-05				-9.51317e-06	-0.000881857	-0.000866245				6.734e-05	0.00129	0.00105
0.11226				2.15809e-05	7.90728e-05	3.45843e-05				6.81469e-05	-0.000886994	-0.000850064				0.00012064	0.00127	0.00111
0.11237				2.11039e-05	7.817e-05	3.83657e-05				9.97594e-05	-0.0008394	-0.000882396				0.00016796	0.00131	0.00114
0.11247				2.15244e-05	7.8733e-05	3.78961e-05				0.000144262	-0.000851131	-0.000851044				0.000221	0.00125	0.00113
0.11258				1.72872e-05	7.57356e-05	3.88066e-05				0.000198643	-0.000874062	-0.000790154				0.000273	0.00127	0.00118
0.11268				1.28132e-05	7.59903e-05	3.75478e-05				0.000226256	-0.000844178	-0.000822699				0.000325	0.00126	0.0012
0.11278				1.83271e-05	7.285e-05	3.55253e-05				0.000285104	-0.000805965	-0.000815606				0.000377	0.00122	0.00119
0.11289				1.20208e-05	7.1423e-05	3.35873e-05				0.000331424	-0.00083528	-0.000735193				0.0004342	0.00124	0.00124
0.11299				1.01082e-05	7.4806e-05	3.3613e-05				0.000380426	-0.000815968	-0.000736782				0.0004784	0.0012	0.00122
0.1131				8.43535e-06	6.83102e-05	3.30731e-05				0.000411137	-0.000771276	-0.000743964				0.00052	0.00117	0.00124
0.1132				4.37981e-06	6.40157e-05	3.14453e-05				0.000451085	-0.00076807	-0.000700529				0.000559	0.00117	0.00129
0.1133				8.01068e-06	6.43395e-05	3.34202e-05				0.000482533	-0.000767896	-0.000635662				0.0006032	0.00111	0.00126
0.11341				3.82587e-06	6.1616e-05	2.86336e-05				0.000515853	-0.000717682	-0.000626574				0.0006526	0.0011	0.0013
0.11351				1.14011e-06	5.99337e-05	2.83301e-05				0.000576257	-0.000684824	-0.000622909				0.0006968	0.0011	0.00129
0.11362				7.15703e-06	6.24361e-05	2.65505e-05				0.000615632	-0.000680374	-0.000586877				0.0007358	0.00104	0.00127
0.11372				4.86663e-06	5.52874e-05	2.25576e-05				0.000666716	-0.000669995	-0.000528646				0.0007618	0.00101	0.00131
0.11383				7.15409e-06	5.44548e-05	2.14649e-05				0.000699503	-0.000611696	-0.000479881				0.0008034	0.0009984	0.00125
0.11393				1.06751e-06	5.38223e-05	2.5572e-05				0.000712625	-0.000568111	-0.000462604				0.0008632	0.000949	0.00129
0.11403				3.27083e-06	5.63218e-05	1.79164e-05				0.000744345	-0.000553419	-0.000441434				0.0008918	0.0009048	0.00128
0.11414				7.25346e-06	5.17613e-05	2.25248e-05				0.000789044	-0.000535991	-0.000399983				0.0009048	0.0008814	0.00124
0.11424				3.87492e-06	4.86995e-05	1.63023e-05				0.00084692	-0.000497295	-0.000358387				0.0009464	0.0008554	0.00128
0.11435				2.95051e-06	4.9311e-05	1.16398e-05				0.000859503	-0.000443925	-0.000293015				0.0009958	0.0008034	0.00122
0.11445				3.68404e-06	4.34294e-05	1.8625e-05				0.000865731	-0.000400442	-0.000240912				0.00101	0.0007592	0.00122
0.11455				3.22786e-06	5.02661e-05	1.37758e-05				0.000902593	-0.000369855	-0.000212351				0.00103	0.0007306	0.00121
0.11466				8.92972e-07	4.81609e-05	6.91322e-06				0.000963329	-0.000358004	-0.000171694				0.00107	0.000689	0.00115
0.11476				1.70908e-06	4.39806e-05	1.02058e-05				0.000958304	-0.000302825	-0.00013017				0.00108	0.0006344	0.00116
0.11487				7.46315e-06	4.46546e-05	5.57048e-06				0.000965512	-0.000286909	-9.1523e-05				0.00109	0.0005798	0.00115
0.11497				6.1339e-06	4.50105e-05	9.20956e-06				0.000998705	-0.000228043	-5.331e-05				0.00115	0.0005278	0.00107
0.11508				6.67833e-06	4.40111e-05	-7.2848e-07				0.001043	-0.00018477	-1.20094e-05				0.00114	0.0004888	0.00107
0.11518				9.16038e-06	4.3014e-05	-1.49197e-06				0.00101746	-0.000144683	2.57925e-05				0.00115	0.0004394	0.00106
0.11528				1.13658e-05	4.51357e-05	1.39593e-06				0.00103452	-9.42414e-05	8.18004e-05				0.00118	0.0004004	0.0009906
0.11539				9.90898e-06	4.47146e-05	-5.15519e-06				0.00108804	-6.75531e-05	0.000123636				0.00117	0.0003458	0.0009698
0.11549				1.17976e-05	5.12336e-05	-3.56198e-06				0.00106231	-2.56158e-05	0.000154972				0.00119	0.0002912	0.0009542
0.1156				1.81995e-05	4.4175e-05	-2.65103e-06				0.00106163	2.02306e-05	0.000212943				0.00121	0.00024804	0.0008944
0.1157				1.32787e-05	4.5694e-05	-5.38624e-07				0.00111658	5.96112e-05	0.000252049				0.0012	0.0001989	0.0008372
0.1158				2.00865e-05	4.36918e-05	-5.99382e-06				0.00110003	0.000101585	0.000286395				0.00122	0.00014742	0.0008242
0.11591				2.24269e-05	4.83629e-05	-5.8702e-07				0.00106936	0.000145468	0.000328727				0.00121	9.022e-05	0.0008034
0.11601				2.11969e-05	4.62659e-05	-2.81553e-06				0.00112905	0.000183518	0.000377454				0.0012	4.212e-05	0.0007358
0.11612				2.57428e-05	4.36402e-05	1.80319e-06				0.00111394	0.000221536	0.000407028				0.00122	3.38e-06	0.000689
0.11622				2.48823e-05	4.42129e-05	1.36207e-06				0.00107724	0.000276393	0.00043556				0.00119	-5.356e-05	0.0006526
0.11633				2.60729e-05	4.28734e-05	2.01632e-06				0.00110637	0.000290138	0.000490827				0.00118	-0.00010868	0.0006136
0.11643				2.81323e-05	4.41282e-05	3.75809e-06				0.00110628	0.000336822	0.000525617				0.00119	-0.0001599	0.0005746
0.11653				2.73038e-05	4.5102e-05	5.63888e-06				0.00106596	0.000391945	0.000574891				0.00115	-0.00021372	0.00052
0.11664				3.2494e-05	3.97904e-05	1.55422e-06				0.00107678	0.000433394	0.000612079				0.00115	-0.00025454	0.0004628
0.11674				3.11987e-05	4.32431e-05	6.44218e-06				0.00108249	0.000479575	0.000654362				0.00114	-0.0003042	0.0004238
0.11685				3.19419e-05	3.90869e-05	1.22799e-05				0.00103618	0.000510274	0.000682015				0.00109	-0.0003562	0.000377
0.11695				3.48754e-05	4.14956e-05	8.50087e-06				0.00101487	0.000566395	0.000691291				0.00109	-0.000403	0.0003276
0.11705				3.56956e-05	4.02857e-05	1.36411e-05				0.00105916	0.000580387	0.0007492				0.00108	-0.000442	0.0002782
0.11716				3.7846e-05	3.82828e-05	1.24995e-05				0.00100989	0.000603173	0.000789533				0.00103	-0.0004862	0.00021346
0.11726				3.49985e-05	4.0914e-05	9.10053e-06				0.00095095	0.000645397	0.000820936				0.00101	-0.0005304	0.0001729
0.11737				3.66961e-05	3.68029e-05	1.73631e-05				0.000968562	0.000694086	0.000844592				0.001	-0.0005928	0.00012142
0.11747				3.28366e-05	3.40323e-05	1.12585e-05				0.000966987	0.000734074	0.000848623				0.0009516	-0.0006188	7.722e-05
0.11758				3.7528e-05	3.19064e-05	1.89079e-05				0.000903994	0.000769293	0.000910281				0.0009204	-0.0006422	2.0514e-05
0.11768				3.48611e-05	3.1866e-05	1.99838e-05				0.000871448	0.000768709	0.000939978				0.0009074	-0.0006812	-3.718e-05
0.11778				3.54222e-05	3.04571e-05	1.81506e-05				0.000878668	0.000798597	0.000943424				0.0008632	-0.0007358	-8.086e-05
0.11789				3.6789e-05	2.9237e-05	2.29606e-05				0.000864571	0.000850821	0.000958654				0.0008138	-0.00078	-0.00012844
0.11799				3.14233e-05	2.97143e-05	2.13098e-05				0.000789456	0.000878733	0.00100521				0.00078	-0.000793	-0.00017524
0.1181				3.18673e-05	2.94738e-05	2.49412e-05				0.000765086	0.000884588	0.00102262				0.0007566	-0.0008268	-0.00023374
0.1182				3.80045e-05	2.4191e-05	2.07012e-05				0.000747824	0.00090516	0.000999737				0.0007202	-0.0008788	-0.0002756
0.1183				3.20381e-05	2.47329e-05	2.67342e-05				0.000726357	0.000947319	0.00105843				0.0006708	-0.0008866	-0.0003094
0.11841				3.62311e-05	2.28582e-05	2.83324e-05				0.000696769	0.000987916	0.00109337				0.000624	-0.0009074	-0.0003718
0.11851				3.3747e-05	2.234e-05	2.66559e-05				0.000645081	0.000966393	0.00105324				0.0005798	-0.0009646	-0.0004264
0.11862				3.96905e-05	2.09963e-05	3.30327e-05				0.000594207	0.000985085	0.00107228				0.0005486	-0.0009854	-0.0004784
0.11872				3.64148e-05	1.84583e-05	3.18115e-05				0.000577285	0.00103353	0.00112143				0.000507	-0.0009776	-0.0005252
0.11883				3.63114e-05	1.85001e-05	3.19374e-05				0.000547445	0.00102805	0.00110051				0.0004628	-0.00102	-0.0005642
0.11893				3.7927e-05	2.24884e-05	3.37055e-05				0.000504856	0.00101786	0.00109318				0.0004082	-0.00104	-0.000585
0.11903				4.11924e-05	1.871e-05	3.63934e-05				0.000475414	0.00106298	0.00113619				0.0003588	-0.00103	-0.000637
0.11914				3.62478e-05	1.86917e-05	3.21038e-05				0.000426604	0.00107515	0.00111612				0.0003068	-0.00109	-0.0006942
0.11924				3.95917e-05	1.46401e-05	3.41126e-05				0.000370374	0.00103828	0.00108338				0.0002626	-0.00108	-0.0007358
0.11935				4.0276e-05	1.06297e-05	3.40749e-05				0.000338157	0.00107244	0.00112625				0.00021892	-0.00109	-0.0007488
0.11945				4.44228e-05	1.38871e-05	3.64905e-05				0.000289887	0.00109538	0.00111084				0.00016848	-0.00113	-0.0007722
0.11955				4.45841e-05	1.06735e-05	3.80663e-05				0.000240531	0.00105652	0.00105906				0.00011986	-0.00109	-0.000845
0.11966				4.92743e-05	8.36582e-06	3.34753e-05				0.000206174	0.00105566	0.00111001				6.838e-05	-0.00111	-0.0008736
0.11976				4.68237e-05	1.2303e-05	3.42144e-05				0.000158365	0.00109123	0.00110615				2.808e-05	-0.00114	-0.0008736
0.11987				4.80624e-05	1.55361e-05	3.58088e-05				0.000123259	0.00106531	0.001038				-2.886e-05	-0.00111	-0.0009386
0.11997				5.31276e-05	1.09946e-05	3.31794e-05				8.30393e-05	0.00104047	0.0010567				-8.294e-05	-0.00113	-0.0009828
0.12008				5.10953e-05	1.06815e-05	3.42127e-05				3.07837e-05	0.00106145	0.00105776				-0.00013234	-0.00113	-0.0009542
0.12018				5.5393e-05	1.3824e-05	3.41775e-05				5.9731e-06	0.00104812	0.00100579				-0.00017602	-0.00109	-0.0009906
0.12028				6.07694e-05	1.71677e-05	3.74467e-05				-5.0046e-05	0.00101072	0.000990374				-0.00022386	-0.00111	-0.00105
0.12039				5.85012e-05	1.19909e-05	3.34447e-05				-7.84681e-05	0.00101242	0.000983218				-0.0002678	-0.00108	-0.00101
0.12049				6.07261e-05	1.13389e-05	3.8831e-05				-0.000124439	0.00101594	0.000983404				-0.000312	-0.00107	-0.00106
0.1206				6.06637e-05	1.80127e-05	3.68573e-05				-0.000168382	0.000979086	0.000898007				-0.0003718	-0.00109	-0.0011
0.1207				6.19535e-05	1.85035e-05	3.85618e-05				-0.000202276	0.000946302	0.00088565				-0.000416	-0.00104	-0.00106
0.1208				6.93051e-05	1.9871e-05	4.02851e-05				-0.00026025	0.000957759	0.000895463				-0.0004628	-0.00102	-0.00112
0.12091				6.58869e-05	1.92305e-05	4.12694e-05				-0.00030215	0.000936188	0.000853975				-0.0005044	-0.00103	-0.00113
0.12101				7.03348e-05	2.00529e-05	3.83743e-05				-0.000326942	0.000885596	0.000797092				-0.0005278	-0.000975	-0.00108
0.12112				7.14581e-05	2.15983e-05	4.15771e-05				-0.000354671	0.000868186	0.000757856				-0.0005746	-0.0009542	-0.00116
0.12122				6.94102e-05	2.39572e-05	4.47185e-05				-0.000389791	0.000858397	0.000753919				-0.0006188	-0.000949	-0.00113
0.12133				7.0646e-05	2.33414e-05	4.23758e-05				-0.00040863	0.000837464	0.000725026				-0.0006734	-0.000897	-0.00112
0.12143				7.58552e-05	1.9694e-05	4.73148e-05				-0.000453257	0.000789396	0.000682846				-0.0007046	-0.0008684	-0.00116
0.12153				7.32772e-05	2.8123e-05	4.40948e-05				-0.000512741	0.000758485	0.000619234				-0.0007228	-0.000871	-0.00111
0.12164				7.34451e-05	2.5915e-05	5.14599e-05				-0.000534756	0.000738017	0.000594796				-0.0007748	-0.0008372	-0.00115
0.12174				7.72676e-05	2.90946e-05	5.33107e-05				-0.000546782	0.000718757	0.00055985				-0.0008216	-0.0007878	-0.00113
0.12185				7.36371e-05	2.58764e-05	5.52226e-05				-0.00056154	0.000685347	0.000531632				-0.0008372	-0.0007592	-0.00109
0.12195				8.14447e-05	2.87469e-05	5.07053e-05				-0.000615921	0.00062924	0.000489083				-0.0008554	-0.0007384	-0.00113
0.12205				7.98649e-05	2.72659e-05	5.89302e-05				-0.000662848	0.000601138	0.000457698				-0.0009074	-0.0006994	-0.0011
0.12216				8.01177e-05	2.87014e-05	6.23917e-05				-0.000668188	0.000560067	0.000404623				-0.0009386	-0.0006422	-0.00106
0.12226				7.97881e-05	3.02223e-05	5.7804e-05				-0.000656578	0.000523144	0.000357059				-0.0009438	-0.0006058	-0.00108
0.12237				7.74987e-05	3.02698e-05	6.09293e-05				-0.000691796	0.000502032	0.000321377				-0.0009828	-0.000572	-0.00103
0.12247				8.31785e-05	3.09419e-05	6.81075e-05				-0.000755834	0.000459191	0.000272431				-0.00101	-0.000546	-0.00101
0.12258				8.20601e-05	3.36547e-05	7.09886e-05				-0.000743186	0.000424543	0.000229302				-0.00101	-0.0004888	-0.00102
0.12268				8.04771e-05	2.94119e-05	6.74041e-05				-0.000729421	0.000386881	0.000187603				-0.00105	-0.0004394	-0.0009724
0.12278				8.37635e-05	3.40035e-05	6.99968e-05				-0.000778896	0.000341127	0.000142251				-0.00107	-0.00039	-0.0009438
0.12289				8.082e-05	3.07955e-05	7.16634e-05				-0.000810402	0.000299073	0.000118451				-0.00106	-0.0003614	-0.0009412
0.12299				8.28911e-05	3.27663e-05	7.20851e-05				-0.000780095	0.000260885	6.43216e-05				-0.0011	-0.000325	-0.0008866
0.1231				8.31598e-05	3.62705e-05	7.25192e-05				-0.000785782	0.000218377	2.85548e-05				-0.00112	-0.000273	-0.0008528
0.1232				7.99892e-05	3.00055e-05	7.16756e-05				-0.000838317	0.000181421	-1.30753e-05				-0.00109	-0.00023036	-0.0008398
0.1233				8.13468e-05	3.70843e-05	7.76547e-05				-0.000825927	0.000133638	-5.81073e-05				-0.00114	-0.00018538	-0.0008112
0.12341				7.84384e-05	3.61632e-05	7.71758e-05				-0.000806481	9.49713e-05	-9.76964e-05				-0.00113	-0.0001352	-0.0007462
0.12351				8.1617e-05	3.34935e-05	7.84736e-05				-0.000836607	6.66876e-05	-0.000138173				-0.00112	-8.632e-05	-0.0007098
0.12362				7.77404e-05	3.41856e-05	8.38471e-05				-0.000860121	6.36495e-06	-0.000193808				-0.00116	-3.848e-05	-0.0006994
0.12372				8.05923e-05	3.71453e-05	8.13802e-05				-0.000809922	-1.94601e-05	-0.000224914				-0.00112	8.19e-06	-0.0006682
0.12383				7.58986e-05	3.69303e-05	7.94209e-05				-0.000819139	-6.1835e-05	-0.000282483				-0.00113	5.642e-05	-0.0006058
0.12393				7.08141e-05	3.33009e-05	8.51745e-05				-0.000843295	-0.000108735	-0.000305314				-0.00115	0.00010452	-0.000559
0.12403				8.10869e-05	3.45731e-05	8.19537e-05				-0.000816658	-0.000142957	-0.000339187				-0.00111	0.000143	-0.0005174
0.12414				7.532e-05	3.52861e-05	8.52509e-05				-0.000781595	-0.000189351	-0.000369082				-0.00113	0.00019552	-0.0005044
0.12424				7.93004e-05	3.86814e-05	8.43502e-05				-0.000805914	-0.000224705	-0.000417757				-0.0011	0.00023868	-0.0004498
0.12435				7.34033e-05	3.74195e-05	8.20491e-05				-0.000822513	-0.000277383	-0.00045016				-0.00107	0.0002912	-0.000403
0.12445				7.27484e-05	3.90354e-05	8.72968e-05				-0.000753058	-0.000296482	-0.000498551				-0.00109	0.0003354	-0.0003536
0.12456				7.97025e-05	4.03747e-05	8.48715e-05				-0.000735623	-0.000333257	-0.000528329				-0.00106	0.0003848	-0.0002886
0.12466				7.48396e-05	4.38743e-05	8.54526e-05				-0.000757081	-0.000355334	-0.000533535				-0.00103	0.0004212	-0.00025168
0.12476				7.73576e-05	4.56319e-05	8.4133e-05				-0.000747458	-0.000377494	-0.000556451				-0.00103	0.0004654	-0.00020436
0.12487				7.19422e-05	4.29453e-05	8.17583e-05				-0.000680076	-0.000424048	-0.000606252				-0.0009958	0.0005044	-0.00017186
0.12497				7.63667e-05	4.5168e-05	8.45826e-05				-0.000662384	-0.000464703	-0.000644452				-0.0009568	0.0005382	-0.00012298
0.12508				7.41117e-05	4.40438e-05	8.40941e-05				-0.000670513	-0.000499193	-0.000663527				-0.0009516	0.000598	-7.93e-05
0.12518				7.2278e-05	4.03916e-05	8.80397e-05				-0.00064516	-0.000510693	-0.000655616				-0.0009178	0.0006422	-1.9812e-05
0.12528				7.72154e-05	4.47933e-05	8.50574e-05				-0.00058149	-0.000526962	-0.000687307				-0.0008736	0.0006734	2.1866e-05
0.12539				6.98811e-05	5.07692e-05	8.8283e-05				-0.000556171	-0.000569554	-0.000754343				-0.0008632	0.0006916	6.682e-05
0.12549				7.42558e-05	4.44844e-05	8.74954e-05				-0.000544943	-0.000608893	-0.000740227				-0.0008294	0.0007332	0.0001209
0.1256				7.18593e-05	4.56028e-05	8.28944e-05				-0.000533837	-0.000638427	-0.000727327				-0.0007878	0.0007904	0.00017212
0.1257				7.46072e-05	4.94371e-05	8.4017e-05				-0.000501668	-0.000633191	-0.00079144				-0.0007436	0.000819	0.00021996
0.1258				7.30305e-05	4.89758e-05	8.94377e-05				-0.000436613	-0.000648679	-0.000807233				-0.0007228	0.000832	0.0002626
0.12591				7.73637e-05	5.28033e-05	8.17754e-05				-0.000407873	-0.000692954	-0.000775319				-0.0006916	0.0008606	0.0003016
0.12601				7.0383e-05	5.46144e-05	8.30203e-05				-0.000375628	-0.000711765	-0.000809302				-0.00065	0.0009048	0.0003458
0.12612				7.28398e-05	5.60032e-05	8.30714e-05				-0.000364156	-0.000705115	-0.000850152				-0.000598	0.0009308	0.0004056
0.12622				7.50149e-05	5.82274e-05	8.64894e-05				-0.000325619	-0.000704577	-0.000826426				-0.0005668	0.0009412	0.0004316
0.12633				7.50659e-05	6.03191e-05	7.987e-05				-0.000291913	-0.000758354	-0.000813617				-0.0005252	0.0009594	0.0004836
0.12643				7.07445e-05	5.64847e-05	8.13551e-05				-0.000244883	-0.000770552	-0.000869555				-0.0004888	0.00101	0.000533
0.12653				7.58146e-05	6.21031e-05	8.20097e-05				-0.000193562	-0.000740761	-0.00085273				-0.0004394	0.00101	0.000572
0.12664				7.59492e-05	6.22551e-05	7.78259e-05				-0.000163928	-0.000762229	-0.000822618				-0.00039	0.00102	0.0006058
0.12674				7.36823e-05	6.40295e-05	7.79601e-05				-0.00011925	-0.000790919	-0.000860184				-0.0003484	0.00107	0.000637
0.12685				7.45253e-05	6.78572e-05	7.88317e-05				-9.10268e-05	-0.000780313	-0.0008612				-0.0003068	0.00107	0.0006786
0.12695				7.46822e-05	6.64214e-05	7.70821e-05				-4.51148e-05	-0.000754492	-0.000820066				-0.0002652	0.00107	0.0007358
0.12705				7.42526e-05	6.42509e-05	7.89962e-05				-1.1349e-05	-0.000784932	-0.000824024				-0.00021294	0.00111	0.0007618
0.12716				7.01079e-05	6.47536e-05	7.84328e-05				4.13729e-05	-0.000801119	-0.000842896				-0.00017758	0.00111	0.0007878
0.12726				7.10933e-05	6.95678e-05	8.01022e-05				6.11809e-05	-0.000772107	-0.000799057				-0.00012506	0.00108	0.000819
0.12737				6.62463e-05	7.30414e-05	7.7692e-05				0.00011046	-0.000759214	-0.000772596				-8.164e-05	0.00113	0.0008658
0.12747				7.04942e-05	7.36114e-05	8.07537e-05				0.000145461	-0.000782516	-0.0008067				-3.692e-05	0.00113	0.00091
0.12758				7.20851e-05	7.43949e-05	7.81499e-05				0.000195737	-0.000767127	-0.000785287				1.0764e-05	0.00111	0.00091
0.12768				6.84724e-05	7.28223e-05	7.38173e-05				0.000216459	-0.000738712	-0.000724793				5.564e-05	0.00114	0.0009256
0.12778				7.03607e-05	7.61201e-05	7.5052e-05				0.000259918	-0.000732578	-0.000715061				0.00010192	0.00113	0.0009854
0.12789				6.52504e-05	7.5025e-05	7.77772e-05				0.000297482	-0.000743784	-0.000746804				0.00015288	0.0011	0.0009906
0.12799				6.49445e-05	7.64544e-05	7.68338e-05				0.000327545	-0.000711144	-0.000693867				0.00019734	0.00113	0.0009854
0.1281				6.43893e-05	7.72465e-05	7.08014e-05				0.000376977	-0.000679481	-0.000634945				0.00024284	0.00112	0.00104
0.1282				5.89722e-05	7.55072e-05	7.45413e-05				0.000407095	-0.000678782	-0.000638081				0.0002912	0.00108	0.00106
0.1283				5.92035e-05	7.82858e-05	7.31915e-05				0.000467145	-0.000676826	-0.000626636				0.0003328	0.00109	0.00103
0.12841				5.59711e-05	7.67385e-05	7.38093e-05				0.000498122	-0.000639842	-0.000602534				0.0003718	0.00107	0.00108
0.12851				5.30025e-05	7.48522e-05	7.19257e-05				0.000542799	-0.000598694	-0.000530426				0.0004186	0.00104	0.00111
0.12862				5.12758e-05	8.15267e-05	7.0532e-05				0.000578172	-0.000593656	-0.000501505				0.000455	0.00105	0.00107
0.12872				5.34734e-05	7.42037e-05	7.14523e-05				0.000578486	-0.000583975	-0.000507206				0.000494	0.00103	0.00111
0.12883				4.86049e-05	7.5643e-05	6.93503e-05				0.000601358	-0.000551675	-0.000471934				0.0005434	0.0009828	0.00114
0.12893				4.93504e-05	7.47012e-05	7.15198e-05				0.00064129	-0.000515016	-0.00044362				0.0005902	0.0009802	0.0011
0.12903				4.14178e-05	7.81256e-05	6.91948e-05				0.000693249	-0.000471625	-0.000390036				0.0006214	0.0009724	0.00113
0.12914				4.35571e-05	7.23399e-05	6.09245e-05				0.000751243	-0.000457107	-0.000347456				0.00065	0.0009126	0.00114
0.12924				4.30878e-05	7.65432e-05	6.29617e-05				0.000720805	-0.000447186	-0.000310377				0.0006838	0.0008918	0.00109
0.12935				4.04286e-05	7.35468e-05	6.31886e-05				0.000735959	-0.000412361	-0.000301507				0.0007176	0.0008762	0.00112
0.12945				3.64805e-05	7.55283e-05	6.40951e-05				0.000777445	-0.000368986	-0.000250723				0.0007696	0.0008528	0.00113
0.12955				3.59554e-05	7.8016e-05	5.74729e-05				0.000813571	-0.00033144	-0.000229077				0.0007904	0.0008086	0.00109
0.12966				3.55469e-05	6.99466e-05	5.7803e-05				0.000850754	-0.000289138	-0.000188438				0.000806	0.0007774	0.00112
0.12976				3.61538e-05	7.65018e-05	5.67174e-05				0.000821832	-0.000258315	-0.000135099				0.000832	0.0007618	0.00112
0.12987				3.08115e-05	7.08402e-05	5.25482e-05				0.000826106	-0.000224853	-9.9525e-05				0.0008814	0.0007306	0.00105
0.12997				2.85988e-05	7.09096e-05	5.79512e-05				0.000896543	-0.000203135	-5.05548e-05				0.0008996	0.0006786	0.00106
0.13008				2.96437e-05	7.47595e-05	5.18348e-05				0.00091575	-0.000159538	-2.11067e-05				0.0008996	0.0006292	0.00107
0.13018				2.65408e-05	7.21903e-05	5.46679e-05				0.000876265	-0.000129243	2.14482e-05				0.0009386	0.0005928	0.00102
0.13028				2.63449e-05	6.9525e-05	4.99517e-05				0.000883389	-9.51395e-05	6.5495e-05				0.0009776	0.000572	0.001
0.13039				2.74939e-05	6.77669e-05	4.90181e-05				0.00094943	-4.47125e-05	9.96794e-05				0.0009672	0.0005408	0.001
0.13049				2.32914e-05	7.21101e-05	4.58673e-05				0.00097349	-1.40445e-05	0.00014403				0.0009776	0.0004992	0.0009594
0.1306				2.40449e-05	7.04487e-05	4.48574e-05				0.000911153	2.34248e-05	0.000170489				0.00102	0.0004576	0.000923
0.1307				2.46531e-05	6.70276e-05	4.16095e-05				0.000926895	5.47965e-05	0.00022233				0.00103	0.000403	0.0009334
0.1308				2.61464e-05	6.94942e-05	4.17883e-05				0.000980747	0.00010193	0.000271502				0.00102	0.0003614	0.0009048
0.13091				1.94714e-05	6.9098e-05	3.89782e-05				0.000973472	0.000133051	0.000295724				0.00106	0.0003094	0.0008502
0.13101				2.16747e-05	7.22951e-05	3.56606e-05				0.000907943	0.000180078	0.00035081				0.00106	0.0002704	0.000819
0.13112				2.53997e-05	6.47499e-05	3.85955e-05				0.000955433	0.000206443	0.000381929				0.00103	0.00022464	0.000806
0.13122				2.59266e-05	6.66269e-05	3.00123e-05				0.000990316	0.000253106	0.00042787				0.00107	0.00017966	0.0007748
0.13133				1.90196e-05	6.69888e-05	3.31566e-05				0.000940684	0.000297907	0.000467183				0.00107	0.00014404	0.0007124
0.13143				2.17518e-05	6.93774e-05	3.44296e-05				0.000912975	0.000326845	0.000490757				0.00104	0.00010114	0.0006838
0.13153				1.79471e-05	7.03205e-05	2.87816e-05				0.00094556	0.000372529	0.000513917				0.00107	6.162e-05	0.0006578
0.13164				1.79792e-05	6.71278e-05	2.70274e-05				0.000974147	0.000413756	0.000549444				0.00107	1.1622e-05	0.0006292
0.13174				2.51113e-05	6.80946e-05	2.77851e-05				0.000897303	0.000427798	0.000582123				0.00104	-1.976e-05	0.0005876
0.13185				2.11335e-05	6.70296e-05	2.64573e-05				0.000888168	0.000465437	0.000612584				0.00104	-7.878e-05	0.000533
0.13195				2.23415e-05	7.01877e-05	2.98486e-05				0.000916375	0.000496396	0.000675579				0.00105	-0.0001183	0.0005018
0.13206				1.88106e-05	6.68252e-05	2.25358e-05				0.00089115	0.000526053	0.00070011				0.00101	-0.0001599	0.0004576
0.13216				2.22001e-05	6.61795e-05	2.6006e-05				0.000856583	0.000569201	0.000705854				0.001	-0.00019292	0.0004212
0.13226				2.31684e-05	6.97654e-05	2.34293e-05				0.000827323	0.000604578	0.00072033				0.00102	-0.00022672	0.0003744
0.13237				2.26739e-05	6.49777e-05	2.57272e-05				0.000837629	0.000644248	0.000760862				0.000975	-0.0002574	0.0003354
0.13247				2.34487e-05	7.229e-05	2.49837e-05				0.000831816	0.000656693	0.000819052				0.0009542	-0.000299	0.0003016
0.13258				2.19555e-05	6.7146e-05	2.28504e-05				0.000786911	0.000667553	0.000838385				0.0009594	-0.0003484	0.0002496
0.13268				2.32073e-05	6.63632e-05	2.22305e-05				0.000751682	0.000697441	0.000819246				0.0009386	-0.0003926	0.0001989
0.13278				2.10922e-05	6.23129e-05	2.16303e-05				0.000730916	0.000743078	0.000841338				0.0008918	-0.0004342	0.00016328
0.13289				2.27106e-05	6.65314e-05	2.50248e-05				0.000723574	0.000780345	0.000892218				0.0008788	-0.0004628	0.00012766
0.13299				2.13387e-05	6.70934e-05	2.44317e-05				0.000708742	0.000779375	0.000928416				0.0008684	-0.0004784	7.93e-05
0.1331				1.70349e-05	6.49142e-05	2.18091e-05				0.000656788	0.000786748	0.000903193				0.0008268	-0.0005018	3.302e-05
0.1332				2.19694e-05	6.52928e-05	2.3607e-05				0.000616864	0.000815529	0.000910511				0.0007774	-0.0005278	-4.212e-06
0.1333				2.15707e-05	5.86412e-05	2.3519e-05				0.000585583	0.000853883	0.000949648				0.0007592	-0.000598	-5.85e-05
0.13341				1.99688e-05	6.50288e-05	2.15881e-05				0.000568102	0.000861702	0.000977974				0.000754	-0.0006474	-0.00011284
0.13351				1.81323e-05	5.73532e-05	2.37972e-05				0.000544536	0.000857819	0.000937771				0.0007124	-0.0006968	-0.0001508
0.13362				1.79838e-05	6.11521e-05	2.64943e-05				0.000513688	0.000868392	0.000954754				0.0006656	-0.0007566	-0.00018382
0.13372				2.06324e-05	5.48021e-05	2.00535e-05				0.000470545	0.000909354	0.000991665				0.000624	-0.0008398	-0.0002288
0.13383				2.42556e-05	5.69339e-05	2.34676e-05				0.000427109	0.000923431	0.000996604				0.0005954	-0.0008814	-0.0002808
0.13393				2.11945e-05	5.15998e-05	2.03323e-05				0.000401758	0.000908243	0.000951122				0.0005668	-0.0008658	-0.000325
0.13403				1.9833e-05	5.46408e-05	2.2154e-05				0.000351718	0.000921904	0.000973392				0.0005356	-0.0008788	-0.0003458
0.13414				2.07956e-05	5.22362e-05	2.43533e-05				0.000326772	0.000944597	0.00101316				0.0004914	-0.0008892	-0.0003796
0.13424				2.38843e-05	4.86605e-05	1.93094e-05				0.000290508	0.000955639	0.000958854				0.0004394	-0.0008528	-0.0004238
0.13435				1.77365e-05	5.14073e-05	2.78787e-05				0.000251543	0.000926614	0.000954849				0.0004082	-0.0008424	-0.000468
0.13445				2.14934e-05	4.50361e-05	2.09299e-05				0.000224879	0.000934684	0.000976498				0.0003536	-0.0008632	-0.0005122
0.13455				1.48509e-05	4.72385e-05	2.2687e-05				0.000172623	0.00095862	0.000988268				0.0003198	-0.0008658	-0.0005538
0.13466				1.73818e-05	4.45304e-05	2.00993e-05				0.000151447	0.000939978	0.000924858				0.0002834	-0.000845	-0.000572
0.13476				1.8424e-05	4.61036e-05	2.17525e-05				0.000105862	0.000912058	0.000909543				0.00024206	-0.000858	-0.0005824
0.13487				1.43333e-05	4.59812e-05	2.15202e-05				7.27215e-05	0.000931845	0.000946091				0.00019942	-0.0008684	-0.0006344
0.13497				2.00114e-05	4.55848e-05	2.02756e-05				4.17825e-05	0.000940605	0.000923367				0.00016276	-0.0008294	-0.0006838
0.13508				1.58108e-05	4.35828e-05	1.6809e-05				-3.86867e-06	0.000907175	0.000864886				0.00011414	-0.000819	-0.000715
0.13518				2.02086e-05	3.65051e-05	1.3116e-05				-4.37294e-05	0.000884579	0.000862291				6.422e-05	-0.0008632	-0.0007124
0.13528				1.71006e-05	4.04155e-05	1.82346e-05				-7.27414e-05	0.000889071	0.000865008				1.482e-05	-0.0008866	-0.000741
0.13539				2.22862e-05	4.22538e-05	9.80835e-06				-0.000106547	0.000889391	0.000852519				-1.5366e-05	-0.0009074	-0.0007956
0.13549				1.97902e-05	3.85144e-05	1.71458e-05				-0.000144346	0.000866923	0.000805479				-6.838e-05	-0.001	-0.0008294
0.1356				1.91073e-05	3.89629e-05	1.41821e-05				-0.000176098	0.000834657	0.000768732				-0.00010582	-0.00106	-0.0008138
0.1357				1.98117e-05	3.9999e-05	9.81806e-06				-0.00019806	0.000818829	0.000764594				-0.00013182	-0.00106	-0.0008372
0.1358				2.92582e-05	3.98207e-05	1.11728e-05				-0.000241773	0.000823769	0.000748804				-0.00018954	-0.00109	-0.000884
0.13591				2.4252e-05	3.95978e-05	1.4077e-05				-0.000294136	0.000789224	0.000717032				-0.00021684	-0.00107	-0.0008762
0.13601				2.41244e-05	3.34836e-05	9.37797e-06				-0.000331117	0.000753719	0.000668567				-0.0002652	-0.0009932	-0.0008762
0.13612				2.45591e-05	3.91682e-05	1.23258e-05				-0.000364839	0.000739067	0.000638075				-0.0002964	-0.0009724	-0.0009126
0.13622				2.48924e-05	3.38988e-05	1.3763e-05				-0.000372327	0.00071895	0.0006248				-0.0003406	-0.0009282	-0.0009438
0.13633				2.80609e-05	3.58673e-05	1.09682e-05				-0.000381177	0.000708406	0.000605264				-0.0003952	-0.0008632	-0.0009178
0.13643				3.07309e-05	3.74857e-05	1.57497e-05				-0.000415124	0.000678422	0.000582662				-0.0004238	-0.0008736	-0.000949
0.13653				2.96062e-05	3.60121e-05	9.56715e-06				-0.000456625	0.000639655	0.000533769				-0.0004784	-0.0008892	-0.0009698
0.13664				3.13436e-05	3.54757e-05	1.37179e-05				-0.000508411	0.000612675	0.000489302				-0.0005044	-0.000845	-0.0009386
0.13674				3.36524e-05	3.91131e-05	1.04473e-05				-0.000531536	0.000580125	0.000456926				-0.0005226	-0.0008164	-0.0009672
0.13685				3.13891e-05	3.21323e-05	1.35486e-05				-0.000503029	0.000564277	0.000415975				-0.000559	-0.000806	-0.0009984
0.13695				3.36015e-05	3.76291e-05	1.41734e-05				-0.00053616	0.000533348	0.000385597				-0.0005928	-0.0007592	-0.0009568
0.13705				3.13e-05	3.78323e-05	1.22563e-05				-0.000562283	0.000499315	0.000354002				-0.000637	-0.0006864	-0.000949
0.13716				3.82922e-05	3.47287e-05	1.43034e-05				-0.000597121	0.000458377	0.000321746				-0.0006734	-0.0006422	-0.0009776
0.13726				3.66247e-05	3.46711e-05	1.71353e-05				-0.000633576	0.000422137	0.000280927				-0.0006864	-0.0006292	-0.0009412
0.13737				3.76391e-05	3.49318e-05	1.53225e-05				-0.000604673	0.000385504	0.000249521				-0.000702	-0.0006084	-0.0009334
0.13747				3.89347e-05	3.25025e-05	9.25689e-06				-0.000609359	0.000345286	0.000211245				-0.0007566	-0.000585	-0.0009646
0.13758				3.75072e-05	3.4103e-05	1.29825e-05				-0.000648713	0.000311872	0.000173431				-0.000806	-0.0005616	-0.0009204
0.13768				4.00823e-05	3.00704e-05	2.16954e-05				-0.000687105	0.000283406	0.000133463				-0.0007826	-0.0005408	-0.0009074
0.13778				4.37529e-05	3.53758e-05	1.97559e-05				-0.000643408	0.000248916	9.91724e-05				-0.0008008	-0.0005278	-0.0009178
0.13789				3.8609e-05	3.04131e-05	1.82545e-05				-0.000651449	0.000213718	6.08816e-05				-0.0008632	-0.0004992	-0.0009022
0.13799				4.4385e-05	3.54719e-05	2.10592e-05				-0.000680887	0.000185803	2.32064e-05				-0.0008866	-0.0004706	-0.000858
0.1381				4.13032e-05	3.06647e-05	2.00306e-05				-0.000696856	0.000142	-1.76836e-05				-0.000858	-0.0004446	-0.0008502
0.1382				4.40682e-05	3.38233e-05	2.34261e-05				-0.000677257	0.000115404	-3.89365e-05				-0.0008866	-0.000429	-0.0008606
0.1383				4.60014e-05	3.33793e-05	2.81024e-05				-0.000660549	7.7298e-05	-8.46706e-05				-0.0009412	-0.0004186	-0.0008008
0.13841				4.64756e-05	2.98372e-05	2.47497e-05				-0.000694306	3.69373e-05	-0.000118142				-0.0009152	-0.0004056	-0.0007774
0.13851				4.45735e-05	3.33403e-05	2.85262e-05				-0.000682197	5.48614e-06	-0.000141863				-0.0009256	-0.0003822	-0.0007852
0.13862				4.57947e-05	2.93814e-05	3.2958e-05				-0.000674001	-1.68194e-05	-0.000180624				-0.0009724	-0.0003302	-0.0007566
0.13872				4.86276e-05	3.14199e-05	2.97806e-05				-0.00064989	-6.78593e-05	-0.000210294				-0.0009594	-0.00025506	-0.0007098
0.13883				5.16847e-05	2.92432e-05	3.39044e-05				-0.00065237	-8.87368e-05	-0.000233756				-0.000936	-0.00017888	-0.0006656
0.13893				4.59718e-05	2.76894e-05	3.76022e-05				-0.000671761	-0.000124103	-0.000276378				-0.0009932	-9.438e-05	-0.0006604
0.13903				4.89959e-05	2.29577e-05	4.00162e-05				-0.000651797	-0.00015217	-0.000309866				-0.0009698	-3.614e-05	-0.0006396
0.13914				4.97627e-05	3.05651e-05	3.57572e-05				-0.000611757	-0.0001814	-0.000341535				-0.0009464	3.64e-06	-0.0005928
0.13924				5.32693e-05	2.49304e-05	4.57729e-05				-0.000607502	-0.000220089	-0.000385962				-0.0009906	3.536e-05	-0.0005512
0.13935				5.96795e-05	2.40034e-05	4.16991e-05				-0.000624819	-0.000242949	-0.00038621				-0.0009932	4.94e-05	-0.0005148
0.13945				5.30099e-05	2.40842e-05	4.27575e-05				-0.000603557	-0.000274855	-0.000414683				-0.0009308	6.786e-05	-0.0004914
0.13956				5.79889e-05	2.45693e-05	4.25844e-05				-0.00057604	-0.000314005	-0.000429518				-0.0009724	0.00010088	-0.0004576
0.13966				5.66965e-05	2.28784e-05	4.71854e-05				-0.000540341	-0.000324791	-0.000484666				-0.000988	0.0001417	-0.0004134
0.13976				5.74574e-05	2.3682e-05	4.84835e-05				-0.000541715	-0.000354388	-0.000506267				-0.0009204	0.00019422	-0.0003744
0.13987				6.11444e-05	2.20032e-05	4.77767e-05				-0.000540924	-0.000365818	-0.000525446				-0.0009464	0.00024596	-0.0003328
0.13997				5.74096e-05	2.50141e-05	4.90083e-05				-0.000515501	-0.000381275	-0.00053461				-0.0009516	0.0002834	-0.0002938
0.14008				6.35885e-05	2.33315e-05	4.63197e-05				-0.000473544	-0.000425822	-0.000547212				-0.000884	0.0003172	-0.00025948
0.14018				5.85975e-05	2.22118e-05	5.00327e-05				-0.000446437	-0.00045408	-0.000577446				-0.0008814	0.000338	-0.00022958
0.14028				5.88299e-05	2.08653e-05	5.32383e-05				-0.00043231	-0.00047403	-0.00061929				-0.0009074	0.0003666	-0.00020098
0.14039				6.59142e-05	1.92371e-05	5.44116e-05				-0.00041554	-0.000494517	-0.000611191				-0.0008476	0.0003744	-0.00014144
0.14049				6.06674e-05	2.47916e-05	5.58406e-05				-0.000392437	-0.000498742	-0.000603367				-0.0008164	0.0004134	-0.0001001
0.1406				6.38622e-05	2.19316e-05	5.69048e-05				-0.00036812	-0.000517606	-0.000628422				-0.0008294	0.000455	-6.656e-05
0.1407				7.10046e-05	1.98402e-05	5.54938e-05				-0.000337047	-0.000558001	-0.000664317				-0.000819	0.0004862	-1.2142e-05
0.1408				6.42454e-05	2.51892e-05	5.79902e-05				-0.000291242	-0.00056862	-0.000651567				-0.0007618	0.000533	1.235e-05
0.14091				6.60692e-05	2.94404e-05	6.34881e-05				-0.000267475	-0.000563782	-0.000653962				-0.0007176	0.0005876	5.902e-05
0.14101				6.92229e-05	2.46168e-05	6.07962e-05				-0.000243412	-0.000569667	-0.000658524				-0.0007358	0.0006422	0.00010218
0.14112				6.77736e-05	2.94088e-05	5.77768e-05				-0.000219147	-0.000599113	-0.000688372				-0.000728	0.0006786	0.00013468
0.14122				7.05629e-05	2.51463e-05	5.84835e-05				-0.000186869	-0.000624712	-0.000686732				-0.0006448	0.0007046	0.00017888
0.14133				7.20674e-05	2.55098e-05	6.33168e-05				-0.000158811	-0.000620996	-0.000655414				-0.0006084	0.000754	0.00022932
0.14143				6.78135e-05	2.85644e-05	5.96485e-05				-0.000131961	-0.000608362	-0.00066603				-0.0005954	0.000819	0.0002652
0.14153				7.62558e-05	2.89022e-05	6.074e-05				-8.94844e-05	-0.000620982	-0.000683985				-0.0005876	0.0008502	0.0002964
0.14164				7.08164e-05	2.94462e-05	6.34871e-05				-5.37285e-05	-0.000650014	-0.000682374				-0.0005564	0.000858	0.0003328
0.14174				6.79579e-05	2.79272e-05	6.23044e-05				-2.96381e-05	-0.000636434	-0.000647993				-0.0004966	0.0008684	0.0003562
0.14185				7.44831e-05	3.15007e-05	6.50363e-05				1.38219e-05	-0.000617033	-0.000635951				-0.0004446	0.000897	0.0003952
0.14195				7.27988e-05	3.17628e-05	6.10134e-05				3.73522e-05	-0.000607072	-0.000662707				-0.0004186	0.000884	0.000442
0.14205				7.58054e-05	3.5555e-05	6.19953e-05				6.43308e-05	-0.000635026	-0.000660792				-0.0004004	0.0008528	0.0004836
0.14216				7.53849e-05	3.6018e-05	6.81426e-05				0.000111258	-0.000636506	-0.000614334				-0.0003692	0.0008424	0.0005278
0.14226				7.54327e-05	3.26761e-05	6.45966e-05				0.000140622	-0.000609247	-0.000595232				-0.0003302	0.0008294	0.0005694
0.14237				7.571e-05	3.30421e-05	6.66285e-05				0.000174889	-0.00058464	-0.00060261				-0.0002964	0.0008138	0.0005798
0.14247				7.75683e-05	3.8658e-05	6.64534e-05				0.000197998	-0.000602067	-0.00060674				-0.00025896	0.0007852	0.0005928
0.14258				7.84119e-05	3.83091e-05	7.00627e-05				0.000249157	-0.000609119	-0.000570152				-0.00019474	0.0007904	0.0006292
0.14268				7.73251e-05	3.72848e-05	7.0374e-05				0.000271496	-0.000582028	-0.000540972				-0.00015756	0.000832	0.000676
0.14278				8.29572e-05	4.60154e-05	6.6454e-05				0.000307158	-0.000556165	-0.000521607				-0.0001274	0.0008606	0.000715
0.14289				7.78851e-05	4.05812e-05	7.17902e-05				0.000339693	-0.00053734	-0.000524157				-7.67e-05	0.0008658	0.000728
0.14299				8.03121e-05	4.31453e-05	7.24439e-05				0.000366512	-0.000546972	-0.000501034				-4.758e-05	0.0009204	0.0007436
0.1431				8.07057e-05	4.34431e-05	6.96518e-05				0.000393114	-0.000537622	-0.000472672				-6.396e-06	0.000988	0.0007644
0.1432				7.96657e-05	4.47228e-05	7.08345e-05				0.000424863	-0.000507732	-0.000437486				3.172e-05	0.0009932	0.000819
0.1433				7.8816e-05	4.81949e-05	6.91867e-05				0.000439222	-0.000472196	-0.000411431				6.344e-05	0.0009932	0.0008372
0.14341				8.20879e-05	4.84964e-05	7.03858e-05				0.00046758	-0.000442772	-0.000397723				0.00011362	0.00103	0.0008268
0.14351				8.47104e-05	4.90681e-05	7.43758e-05				0.000491478	-0.000454318	-0.000386876				0.0001625	0.00102	0.0008502
[truncated: 1,790 more rows]

## Sheet: Power calculations
Muscle	abdomenmass (kg)	Largest DLM muscle length (m)	Largest DLM muscle width (m)	muscle density (kg/m^3)	Paired muscle mass (kg)			peak velocity at laser measurement point (m/s)	Time to reach peak velocity (s)	Energy (J)	Energy density (J/kg)	Power (W)	Power density (W/kg)
[truncated: 8 more rows]
